# Supplementary material for: 1-(3-Chloro­phen­yl)-3-(4-nitro­phen­yl)urea
Source: Acta Crystallogr Sect E Struct Rep Online. 2010 Oct 13;66(Pt 11):o2812. doi: 10.1107/S1600536810040201 (PMC3009072; doi:10.1107/S1600536810040201)
Supplement: Supplementary file 2 [file e-66-o2812-Isup2.hkl]

# 
# h,k,l, Fc-squared, Fo-squared, sigma(Fo-squared) and status flag 
# 
data_I
_shelx_title '  _m100909f' 
_shelx_refln_list_code          4 
_shelx_F_calc_maximum      137.60 
_exptl_crystal_F_000       600.00 
_reflns_d_resolution_high  0.7601 
 
loop_ 
 _symmetry_equiv_pos_as_xyz 
 'x, y, z' 
 '-x+1/2, y+1/2, -z+1/2' 
 '-x, -y, -z' 
 'x-1/2, -y-1/2, z-1/2' 
 
_cell_length_a     8.3410 
_cell_length_b    12.5410 
_cell_length_c    12.1120 
_cell_angle_alpha  90.000 
_cell_angle_beta   99.866 
_cell_angle_gamma  90.000 
 
_shelx_F_squared_multiplier     1.000 
 
loop_ 
 _refln_index_h 
 _refln_index_k 
 _refln_index_l 
 _refln_F_squared_calc 
 _refln_F_squared_meas 
 _refln_F_squared_sigma 
 _refln_observed_status 
   2   0   0     5650.14     6343.09     34.87 o 
   4   0   0     1737.04     1605.81     13.72 o 
   6   0   0        0.52        6.12      9.03 o 
   8   0   0       96.01       93.48     10.67 o 
  10   0   0        4.26        2.40      6.04 o 
   1   1   0       29.67       29.76      0.77 o 
   2   1   0    18933.13    21783.73    152.07 o 
   3   1   0     4637.72     5280.00     36.26 o 
   4   1   0      145.56      141.43      3.24 o 
   5   1   0       23.84       26.02      1.87 o 
   6   1   0       18.73       17.21      1.58 o 
   7   1   0      740.38      771.09     26.46 o 
   8   1   0       21.74       23.90      6.80 o 
   9   1   0        5.86        6.87      5.82 o 
  10   1   0       43.20       36.94      8.99 o 
   0   2   0      295.09      280.10      3.14 o 
   1   2   0     1063.93     1075.62     20.56 o 
   2   2   0     8887.37     9824.94     53.80 o 
   3   2   0       22.68       21.64      0.99 o 
   4   2   0     2422.72     2590.36     24.75 o 
   5   2   0      529.66      505.09      3.89 o 
   6   2   0       28.13       27.19      2.13 o 
   7   2   0       67.35       71.02      2.93 o 
   8   2   0      691.96      755.86     23.43 o 
   9   2   0       72.03       60.13      7.68 o 
  10   2   0       31.21       18.03      7.02 o 
   1   3   0      541.99      459.41      4.76 o 
   2   3   0       32.42       25.89      1.24 o 
   3   3   0       66.43       67.24      1.53 o 
   4   3   0       77.78       69.93      2.26 o 
   5   3   0        2.89        2.60      0.73 o 
   6   3   0       60.89       63.46      8.90 o 
   7   3   0       14.16       13.07      3.99 o 
   8   3   0      143.40      146.57      8.34 o 
   9   3   0       33.74       41.12      6.98 o 
  10   3   0        8.79        5.35      4.54 o 
   0   4   0       28.82       27.49      1.53 o 
   1   4   0      143.39      142.20      1.90 o 
   2   4   0     1260.35     1186.27      9.96 o 
   3   4   0       24.59       23.86      1.28 o 
   4   4   0     1439.33     1484.90     14.90 o 
   5   4   0      256.54      283.37      5.60 o 
   6   4   0     1298.61     1262.88     42.71 o 
   7   4   0      573.93      596.85      9.99 o 
   8   4   0       17.00       14.81      7.38 o 
   9   4   0       88.19       74.06      9.68 o 
  10   4   0       32.36       24.12      8.77 o 
   1   5   0     2022.72     2174.92     27.76 o 
   2   5   0       12.29       11.90      1.88 o 
   3   5   0      333.14      395.77      6.48 o 
   4   5   0      161.88      158.05      5.09 o 
   5   5   0      874.93      896.10     14.26 o 
   6   5   0      145.74      146.24      3.78 o 
   7   5   0      213.56      223.23      8.53 o 
   8   5   0       16.41       15.54      5.22 o 
   9   5   0      241.64      261.90     19.39 o 
  10   5   0        3.31        3.26      6.06 o 
   0   6   0       81.24      126.98      3.68 o 
   1   6   0        2.22       13.96      1.71 o 
   2   6   0      407.62      459.04      8.11 o 
   3   6   0      844.48      974.75     14.79 o 
   4   6   0      181.70      171.72      5.54 o 
   5   6   0      639.18      622.13     34.82 o 
   6   6   0      298.94      319.07      8.59 o 
   7   6   0      100.72      103.81      5.54 o 
   8   6   0      176.74      179.46     10.85 o 
   9   6   0        3.99        3.43      7.95 o 
  10   6   0       33.21       21.09     25.89 o 
   1   7   0     1785.05     1986.16     23.56 o 
   2   7   0        2.95        1.17      0.79 o 
   3   7   0      290.60      324.21      8.00 o 
   4   7   0        2.00        1.55      1.07 o 
   5   7   0       41.96       31.61      3.46 o 
   6   7   0        0.17        0.94      1.55 o 
   7   7   0      318.21      353.20     19.25 o 
   8   7   0       13.53        9.45      6.73 o 
   9   7   0       22.27       21.47     19.32 o 
   0   8   0      149.10      155.91      7.35 o 
   1   8   0      359.43      393.30      6.12 o 
   2   8   0     2451.54     2483.46     34.21 o 
   3   8   0       41.85       34.51      3.43 o 
   4   8   0        0.86        1.85      1.45 o 
   5   8   0        0.57        1.25      1.53 o 
   6   8   0       32.08       30.31      2.84 o 
   7   8   0       41.01       37.39      3.75 o 
   8   8   0      230.93      225.54     23.51 o 
   9   8   0      143.61      154.37     21.30 o 
   1   9   0      798.12      804.18     14.55 o 
   2   9   0        0.90        1.50      0.78 o 
   3   9   0      671.04      682.48     13.89 o 
   4   9   0      111.60      114.05      5.20 o 
   5   9   0     2319.11     2570.44     52.05 o 
   6   9   0      750.99      765.23     28.06 o 
   7   9   0        0.73        0.88      2.10 o 
   8   9   0      382.07      409.09     31.21 o 
   9   9   0      111.47      136.36     21.68 o 
   0  10   0     1225.05     1243.89     24.89 o 
   1  10   0     1490.72     1590.64     24.01 o 
   2  10   0      130.72      127.42      4.86 o 
   3  10   0      564.51      590.12     16.39 o 
   4  10   0      370.32      381.42     13.54 o 
   5  10   0       60.35       56.10      4.14 o 
   6  10   0        2.99        1.57      2.38 o 
   7  10   0      220.13      236.30     17.94 o 
   8  10   0      155.90      167.10     23.48 o 
   1  11   0        4.69        2.93      1.47 o 
   2  11   0       46.65       51.57      4.14 o 
   3  11   0      149.64      145.44      6.99 o 
   4  11   0       78.48       76.08      5.18 o 
   5  11   0       54.14       48.79      4.36 o 
   6  11   0        0.38        1.84      4.32 o 
   7  11   0       53.53       57.24     11.83 o 
   8  11   0      102.62      129.14     18.43 o 
   0  12   0       60.13       53.14      5.63 o 
   1  12   0        0.24        2.69      1.86 o 
   2  12   0       62.28       71.22      4.27 o 
   3  12   0       24.73       15.46      6.95 o 
   4  12   0        7.57       11.11      3.61 o 
   5  12   0      634.25      657.29     22.65 o 
   6  12   0       76.11       70.28      6.37 o 
   7  12   0       38.98       30.58     17.26 o 
   1  13   0       11.83       12.22      4.62 o 
   2  13   0       63.49       59.16      4.77 o 
   3  13   0      192.39      179.34      7.73 o 
   4  13   0        7.83        9.68      4.76 o 
   5  13   0       21.18       23.74      6.05 o 
   6  13   0        0.79        1.56      3.15 o 
   0  14   0       25.12       20.77     15.51 o 
   1  14   0      427.65      474.43     18.39 o 
   2  14   0        0.88        1.97      1.85 o 
   3  14   0      207.99      221.07     12.41 o 
   4  14   0      234.88      215.53     12.59 o 
   5  14   0        0.34        1.96      4.17 o 
   1  15   0      176.73      175.81      9.52 o 
   2  15   0        5.79        4.24      4.23 o 
   3  15   0       68.67       80.82      5.99 o 
   4  15   0       60.18       48.44      5.94 o 
   0  16   0      166.59      177.01     16.06 o 
   1  16   0      244.32      246.77     14.99 o 
   2  16   0       27.45       32.83      4.64 o 
  -9   0   1       12.20       13.45      7.79 o 
  -7   0   1       59.31       56.74      1.66 o 
  -5   0   1     1348.48     1326.28     12.28 o 
  -3   0   1       29.56       35.63      1.49 o 
  -1   0   1     3327.95     3510.52     50.89 o 
   1   0   1      148.74      133.79      1.78 o 
   3   0   1        2.69        1.50      2.08 o 
   5   0   1        0.68        3.87      3.82 o 
   7   0   1      346.51      357.60     27.15 o 
   9   0   1       47.98       53.73     11.01 o 
 -10   1   1      114.55      123.89      9.23 o 
  -9   1   1       82.02       73.86      8.01 o 
  -8   1   1        6.62        5.40      2.21 o 
  -7   1   1      124.78      111.69      2.90 o 
  -6   1   1      136.89      123.66      3.02 o 
  -5   1   1      183.88      192.08      5.01 o 
  -4   1   1      368.70      348.06      3.64 o 
  -3   1   1      144.85      132.15      1.92 o 
  -2   1   1       77.94       66.60      1.22 o 
  -1   1   1     1997.62     2138.95     44.75 o 
   0   1   1     2180.53     2312.91     35.52 o 
   1   1   1      480.27      430.92      5.16 o 
   2   1   1      613.48      597.88      6.09 o 
   3   1   1     1567.02     1640.46     17.54 o 
   4   1   1      185.28      208.45      5.53 o 
   5   1   1      193.19      189.28      6.50 o 
   6   1   1      382.45      388.11     14.37 o 
   7   1   1        2.62        3.75      3.35 o 
   8   1   1       57.90       60.85      7.40 o 
   9   1   1      137.78      138.15     10.87 o 
  10   1   1       19.13       11.70     10.66 o 
 -10   2   1        9.82        6.59      4.77 o 
  -9   2   1       84.05       93.09      7.20 o 
  -8   2   1      117.28      127.72      7.58 o 
  -7   2   1      976.51     1046.22     26.77 o 
  -6   2   1        2.75        2.95      0.93 o 
  -5   2   1      153.30      145.56      4.04 o 
  -4   2   1     1144.72     1086.51     11.30 o 
  -3   2   1     2004.45     2075.19     14.36 o 
  -2   2   1     1225.64     1170.97      7.78 o 
  -1   2   1      169.41      149.91      1.66 o 
   0   2   1     2204.85     2379.07     29.54 o 
   1   2   1       39.34       36.73      0.88 o 
   2   2   1     4839.21     5410.85     50.00 o 
   3   2   1      146.57      138.15      1.95 o 
   4   2   1      842.58      881.27     11.41 o 
   5   2   1      571.54      578.31      9.03 o 
   6   2   1      226.87      201.18      5.36 o 
   7   2   1        5.92        7.42      3.10 o 
   8   2   1        6.13        6.13      3.88 o 
   9   2   1      354.07      389.79     18.75 o 
  10   2   1       17.04       12.02      5.89 o 
 -10   3   1        2.36        2.27      6.73 o 
  -9   3   1        0.00        1.72      3.07 o 
  -8   3   1      223.38      245.74     10.83 o 
  -7   3   1      584.21      578.39     18.43 o 
  -6   3   1       13.04       14.40      1.18 o 
  -5   3   1      169.25      172.80      4.54 o 
  -4   3   1     1045.95      974.73     10.33 o 
  -3   3   1     1027.90     1036.38      9.27 o 
  -2   3   1       11.23        9.81      0.81 o 
  -1   3   1     2381.40     2561.57     33.38 o 
   0   3   1     3133.25     3388.74     40.01 o 
   1   3   1     1235.29     1248.50     12.61 o 
   2   3   1     1192.02     1256.99     12.53 o 
   3   3   1      496.78      510.91      4.62 o 
   4   3   1      386.40      389.24      5.09 o 
   5   3   1      331.23      327.65      5.90 o 
   6   3   1       97.44       83.71      4.10 o 
   7   3   1        6.87        5.84      2.73 o 
   8   3   1        5.48        5.83      3.33 o 
   9   3   1       38.71       45.66      9.83 o 
  10   3   1       44.21       23.29     20.74 o 
 -10   4   1       49.10       43.93     14.02 o 
  -9   4   1      227.75      237.12     14.38 o 
  -8   4   1      163.25      172.06      8.10 o 
  -7   4   1      270.75      273.41      9.72 o 
  -6   4   1      219.98      217.65      4.25 o 
  -5   4   1     1127.94     1178.10     14.58 o 
  -4   4   1      183.63      163.67      3.93 o 
  -3   4   1     1138.19     1141.36     10.26 o 
  -2   4   1       33.89       40.82      1.33 o 
  -1   4   1      457.35      471.15      3.89 o 
   0   4   1      151.99      128.69      2.28 o 
   1   4   1       77.91       76.31      1.63 o 
   2   4   1       78.40       68.79      1.47 o 
   3   4   1      108.42       98.94      2.58 o 
   4   4   1      220.04      223.77      3.22 o 
   5   4   1      172.76      170.24      4.90 o 
   6   4   1        7.07        6.20      1.23 o 
   7   4   1      461.71      488.79     10.13 o 
   8   4   1       25.63       26.02      6.45 o 
   9   4   1       31.97       37.96      6.66 o 
  10   4   1      116.29      127.65     17.53 o 
 -10   5   1      143.96      130.27     20.31 o 
  -9   5   1       26.03       27.40     21.25 o 
  -8   5   1       34.63       31.04      3.84 o 
  -7   5   1        2.83        2.98      1.52 o 
  -6   5   1       29.74       34.27      2.01 o 
  -5   5   1       96.26       96.26      3.34 o 
  -4   5   1       12.82       15.52      2.30 o 
  -3   5   1      137.75      139.01      4.17 o 
  -2   5   1     6173.85     6577.40    120.87 o 
  -1   5   1      548.92      579.39      5.90 o 
   0   5   1     4849.41     5294.60     50.95 o 
   1   5   1      169.60      135.04      2.35 o 
   2   5   1     5710.04     6328.29     89.88 o 
   3   5   1      446.20      468.47      7.47 o 
   4   5   1     2279.64     2361.84     31.44 o 
   5   5   1      115.38      122.00      3.09 o 
   6   5   1       47.20       40.30      3.20 o 
   7   5   1       89.43       90.18      6.71 o 
   8   5   1        7.21        4.04      3.48 o 
   9   5   1       55.61       37.69     16.43 o 
  10   5   1        0.35        3.03      6.17 o 
 -10   6   1      164.76      163.93     20.04 o 
  -9   6   1       40.08       35.54     32.70 o 
  -8   6   1      143.55      141.43      7.65 o 
  -7   6   1        4.78        5.97      2.28 o 
  -6   6   1      255.63      261.60      6.27 o 
  -5   6   1      506.55      464.79     15.38 o 
  -4   6   1      281.96      297.26      6.99 o 
  -3   6   1      247.33      227.01      4.43 o 
  -2   6   1      409.05      460.08      6.86 o 
  -1   6   1      523.89      552.76     10.60 o 
   0   6   1      721.89      757.09      7.19 o 
   1   6   1        2.20        2.62      0.84 o 
   2   6   1      478.13      487.28      6.58 o 
   3   6   1      105.00      116.03      4.69 o 
   4   6   1      416.77      414.53      8.96 o 
   5   6   1       95.81       89.96      3.10 o 
   6   6   1      135.58      138.20      6.10 o 
   7   6   1      219.84      230.76      9.50 o 
   8   6   1      124.05      125.86      9.32 o 
   9   6   1        3.20        4.72      4.27 o 
  -9   7   1      164.01      154.62     17.27 o 
  -8   7   1      104.87      111.60      7.73 o 
  -7   7   1       33.19       30.27      3.64 o 
  -6   7   1       48.79       47.85      4.81 o 
  -5   7   1      320.30      320.00      8.07 o 
  -4   7   1       82.92       77.03      3.14 o 
  -3   7   1      257.26      232.53      5.48 o 
  -2   7   1      848.59      886.23      7.43 o 
  -1   7   1      783.05      789.61     11.78 o 
   0   7   1     3864.14     4065.03     62.90 o 
   1   7   1        0.81        4.03      1.16 o 
   2   7   1     1661.28     1672.54     25.17 o 
   3   7   1      957.82     1013.20     19.09 o 
   4   7   1     1052.82     1132.99     22.76 o 
   5   7   1      135.09      134.73      5.53 o 
   6   7   1       91.05       87.41      5.60 o 
   7   7   1      304.06      328.81     16.73 o 
   8   7   1       10.51        9.75      7.90 o 
   9   7   1        2.71        6.16     11.91 o 
  -9   8   1      161.38      171.35     19.94 o 
  -8   8   1       76.26       81.69      8.86 o 
  -7   8   1       45.61       43.73      5.21 o 
  -6   8   1      292.00      320.93     11.76 o 
  -5   8   1      214.25      214.68      8.24 o 
  -4   8   1      287.67      293.77      8.22 o 
  -3   8   1      130.46      117.69      5.36 o 
  -2   8   1        6.41        5.93      1.81 o 
  -1   8   1      261.64      265.54      5.96 o 
   0   8   1       54.50       58.34      3.19 o 
   1   8   1       26.48       24.73      2.48 o 
   2   8   1      124.08      122.29      4.85 o 
   3   8   1      148.38      143.62      5.26 o 
   4   8   1       25.21       25.99      3.90 o 
   5   8   1        3.65        4.51      2.18 o 
   6   8   1      241.24      256.33      8.29 o 
   7   8   1      104.09       98.38      5.94 o 
   8   8   1       38.34       34.55     10.88 o 
   9   8   1        0.26        2.77      4.56 o 
  -9   9   1      146.96      140.59     23.32 o 
  -8   9   1        0.91        0.84      2.30 o 
  -7   9   1      729.18      768.80     35.04 o 
  -6   9   1      477.13      499.28     19.34 o 
  -5   9   1      331.24      343.61     12.47 o 
  -4   9   1      692.87      706.73     18.90 o 
  -3   9   1      183.75      186.91      6.34 o 
  -2   9   1      172.99      177.31      4.62 o 
  -1   9   1      516.23      490.89     11.13 o 
   0   9   1     1252.97     1215.20     45.57 o 
   1   9   1       60.31       65.67      3.33 o 
   2   9   1     1361.12     1358.16     26.23 o 
   3   9   1       86.17       79.21      4.63 o 
   4   9   1      410.03      430.84     13.15 o 
   5   9   1      611.97      628.40     21.70 o 
   6   9   1       99.31       94.98      4.98 o 
   7   9   1       23.71       28.13     10.69 o 
   8   9   1      565.14      593.96     40.63 o 
  -8  10   1       85.22       79.58      8.79 o 
  -7  10   1      105.83      116.91     11.14 o 
  -6  10   1      180.37      192.82      8.94 o 
  -5  10   1      727.52      748.49     17.88 o 
  -4  10   1       20.79       22.25      6.71 o 
  -3  10   1      379.83      376.69     11.82 o 
  -2  10   1     1167.90     1197.96     15.03 o 
  -1  10   1      418.62      374.57     12.24 o 
   0  10   1      146.38      126.11      5.57 o 
   1  10   1       95.99       90.62      4.07 o 
   2  10   1        8.64        9.89      2.75 o 
   3  10   1      562.65      571.96     10.07 o 
   4  10   1      897.71      922.55     29.32 o 
   5  10   1      295.11      296.38     13.59 o 
   6  10   1        3.14        2.25      1.64 o 
   7  10   1      192.61      197.09     16.98 o 
   8  10   1       35.34       34.88     21.15 o 
  -8  11   1       23.04       20.60     10.91 o 
  -7  11   1       18.58       23.11      7.03 o 
  -6  11   1      309.02      323.59     14.65 o 
  -5  11   1       59.36       62.83      4.22 o 
  -4  11   1      537.04      549.05     14.18 o 
  -3  11   1     1266.05     1257.12     37.87 o 
  -2  11   1      704.12      717.69      9.94 o 
  -1  11   1        8.76        8.40      2.91 o 
   0  11   1       22.05       15.78      4.93 o 
   1  11   1     3894.79     3879.55     25.79 o 
   2  11   1        4.89        4.35      1.58 o 
   3  11   1      309.72      302.17     11.69 o 
   4  11   1      204.78      196.16      7.57 o 
   5  11   1      141.73      144.74      6.39 o 
   6  11   1      377.78      392.54     14.34 o 
   7  11   1       91.49       86.90      8.51 o 
  -7  12   1       32.39       33.43     10.47 o 
  -6  12   1      413.32      407.18     19.40 o 
  -5  12   1        3.20        7.75      4.12 o 
  -4  12   1       35.58       39.05      5.33 o 
  -3  12   1      514.14      510.27     20.88 o 
  -2  12   1      416.22      401.45     11.15 o 
  -1  12   1       82.51       73.66      4.60 o 
   0  12   1        9.32        9.38      3.47 o 
   1  12   1       31.09       29.16      4.96 o 
   2  12   1        7.60        8.56      3.69 o 
   3  12   1      233.19      225.49     10.55 o 
   4  12   1      155.48      155.37      7.03 o 
   5  12   1      171.62      180.24      8.61 o 
   6  12   1        0.02        1.19      4.09 o 
   7  12   1        1.52        2.17      3.26 o 
  -6  13   1        3.02        5.74      3.16 o 
  -5  13   1       39.20       43.28      6.67 o 
  -4  13   1      211.32      227.02      9.85 o 
  -3  13   1      387.17      369.76     12.03 o 
  -2  13   1      156.90      147.31      6.43 o 
  -1  13   1      565.30      516.25     20.32 o 
   0  13   1       75.87       82.98      4.22 o 
   1  13   1      593.79      554.02     29.89 o 
   2  13   1       11.80       12.72      4.33 o 
   3  13   1      200.48      193.24      8.45 o 
   4  13   1       74.13       72.18      4.91 o 
   5  13   1      305.76      304.96     13.07 o 
   6  13   1      251.68      282.15     21.09 o 
  -5  14   1      164.24      164.92     11.61 o 
  -4  14   1      210.34      225.54     12.80 o 
  -3  14   1      265.73      317.46     15.71 o 
  -2  14   1       17.82       21.42      4.96 o 
  -1  14   1       88.75       81.29      5.82 o 
   0  14   1       28.69       23.34      5.72 o 
   1  14   1        5.59        7.29      3.82 o 
   2  14   1       43.48       43.18      5.78 o 
   3  14   1       34.80       28.12      4.70 o 
   4  14   1        0.38        1.12      1.80 o 
   5  14   1      156.40      177.09     12.77 o 
  -4  15   1      134.30      122.54     10.28 o 
  -3  15   1      186.57      193.75     11.02 o 
  -2  15   1       56.97       54.64      5.07 o 
  -1  15   1      526.67      578.38     23.33 o 
   0  15   1        4.65        2.40      1.98 o 
   1  15   1      137.67      115.65      7.49 o 
   2  15   1       16.75       11.06      4.84 o 
   3  15   1      203.88      222.27     14.05 o 
   4  15   1       22.05       11.12     12.86 o 
  -2  16   1        2.26        1.48      3.53 o 
  -1  16   1       58.39       62.59      4.99 o 
   0  16   1       36.60       40.89      4.56 o 
   1  16   1       10.20        7.45      6.34 o 
   2  16   1       14.72        9.14      7.63 o 
 -10   0   2      202.49      187.29     15.61 o 
  -8   0   2        4.00        2.20      3.39 o 
  -6   0   2      223.03      248.46      6.81 o 
  -4   0   2       51.67       47.57      2.27 o 
  -2   0   2     5400.62     5635.41     93.01 o 
   0   0   2      107.22      105.24      9.43 o 
   4   0   2     9179.43    10338.72    538.39 o 
   6   0   2      507.76      517.50     24.09 o 
   8   0   2        0.67        2.25      2.89 o 
  10   0   2        7.85        1.95      6.26 o 
 -10   1   2        9.70        5.51      6.76 o 
  -9   1   2       42.53       43.58      9.47 o 
  -8   1   2       27.89       23.30      6.40 o 
  -7   1   2       17.73       15.25      1.13 o 
  -6   1   2      109.15      108.04      3.07 o 
  -5   1   2     2674.81     2730.24     35.03 o 
  -4   1   2      207.31      222.80      4.84 o 
  -3   1   2      352.98      353.38      3.13 o 
  -2   1   2      355.90      303.49      3.58 o 
  -1   1   2     4134.16     4742.18     31.75 o 
   0   1   2     7322.09     8121.60     71.68 o 
   1   1   2      369.83      390.83      4.22 o 
   2   1   2    12653.12    15086.54    173.34 o 
   3   1   2      982.63      987.27      7.31 o 
   4   1   2     6899.59     7617.51    182.84 o 
   5   1   2     1271.71     1360.75     28.57 o 
   6   1   2      142.84      148.13      8.75 o 
   7   1   2       12.52       15.97      6.15 o 
   8   1   2        4.06        3.87      3.55 o 
   9   1   2      166.27      169.39     12.35 o 
  10   1   2       51.74       39.55      8.37 o 
 -10   2   2       52.36       45.25      9.64 o 
  -9   2   2        0.05        0.97      3.28 o 
  -8   2   2        0.35        1.68      3.18 o 
  -7   2   2       57.69       54.26      2.20 o 
  -6   2   2     1834.80     1896.14     41.65 o 
  -5   2   2       38.94       35.56      1.86 o 
  -4   2   2       97.65       96.75      2.72 o 
  -3   2   2     2578.03     2740.86     25.88 o 
  -2   2   2     3396.30     3688.92     60.71 o 
  -1   2   2     1083.82     1075.45      7.81 o 
   0   2   2     9742.69    10306.67    212.19 o 
   1   2   2      134.03      120.70      1.69 o 
   2   2   2       21.31       10.85      1.19 o 
   3   2   2       89.15      102.96      1.76 o 
   4   2   2     1626.19     1595.07     23.01 o 
   5   2   2      486.80      492.64      9.89 o 
   6   2   2     1274.02     1325.96     18.66 o 
   7   2   2       36.28       36.26     13.82 o 
   8   2   2       58.18       60.03      7.43 o 
   9   2   2       52.49       61.71      8.06 o 
  10   2   2      131.58      126.27     12.62 o 
 -10   3   2       11.27        7.07     10.37 o 
  -9   3   2      323.82      323.89     14.06 o 
  -8   3   2        2.21        3.56      3.51 o 
  -7   3   2      287.39      294.87      8.39 o 
  -6   3   2       35.50       33.23      1.74 o 
  -5   3   2       49.13       32.24      1.76 o 
  -4   3   2     1124.52     1222.73     12.98 o 
  -3   3   2      293.22      371.82      4.53 o 
  -2   3   2      273.20      291.32      3.01 o 
  -1   3   2      470.33      474.95      4.68 o 
   0   3   2      529.58      501.02      5.08 o 
   1   3   2      307.07      264.98      3.77 o 
   2   3   2      414.97      390.16      3.65 o 
   3   3   2      337.99      321.68      7.23 o 
   4   3   2      270.29      282.83      4.35 o 
   5   3   2      206.71      202.72      5.69 o 
   6   3   2       15.50       14.68      2.50 o 
   7   3   2        7.35        8.89      3.87 o 
   8   3   2       13.57       16.40      4.93 o 
   9   3   2       43.35       26.78     11.70 o 
  10   3   2      102.28       92.21     12.20 o 
 -10   4   2       95.31      117.60     14.53 o 
  -9   4   2       29.28       17.34     13.24 o 
  -8   4   2       32.99       27.82      4.37 o 
  -7   4   2      376.12      369.36      6.36 o 
  -6   4   2       10.42        6.21      2.01 o 
  -5   4   2     1506.39     1597.86     19.93 o 
  -4   4   2     2362.70     2564.45     26.26 o 
  -3   4   2       22.31       19.06      1.02 o 
  -2   4   2     2074.11     2296.11     34.21 o 
  -1   4   2      102.68      118.65      1.82 o 
   0   4   2     2825.66     2850.43     24.34 o 
   1   4   2       53.95       47.23      1.49 o 
   2   4   2      141.21      123.25      2.02 o 
   3   4   2      411.93      405.11      5.50 o 
   4   4   2      153.66      134.33      4.26 o 
   5   4   2        5.67        5.41      1.31 o 
   6   4   2      451.93      419.65     14.51 o 
   7   4   2       94.24       87.10      5.06 o 
   8   4   2      534.22      557.53     18.85 o 
   9   4   2      108.47      108.24      9.07 o 
  10   4   2       23.18       19.59      7.07 o 
 -10   5   2        5.46        4.73      4.44 o 
  -9   5   2       40.61       47.38     22.11 o 
  -8   5   2        8.74       10.18      3.43 o 
  -7   5   2      641.11      668.63     19.26 o 
  -6   5   2       82.92       85.58      3.05 o 
  -5   5   2       88.03       94.30      3.45 o 
  -4   5   2      397.31      411.47      6.90 o 
  -3   5   2     4355.28     4812.60    105.84 o 
  -2   5   2      322.32      315.67      5.42 o 
  -1   5   2      118.01      132.97      2.10 o 
   0   5   2      446.27      430.41      5.40 o 
   1   5   2     1135.55     1248.51     13.59 o 
   2   5   2       11.21       13.10      1.31 o 
   3   5   2      564.35      560.51      7.71 o 
   4   5   2       12.49       12.86      1.59 o 
   5   5   2      240.98      261.07      6.06 o 
   6   5   2        6.83        6.66      1.96 o 
   7   5   2       37.62       41.16      4.52 o 
   8   5   2       32.05       34.23      7.38 o 
   9   5   2      175.88      169.98     13.85 o 
 -10   6   2       39.53       27.55     20.51 o 
  -9   6   2      185.70      176.78     18.88 o 
  -8   6   2       47.84       49.19      6.09 o 
  -7   6   2       25.75       27.73      2.62 o 
  -6   6   2      170.62      175.38      5.24 o 
  -5   6   2       18.24       21.80      3.62 o 
  -4   6   2      318.50      312.09      6.92 o 
  -3   6   2      526.34      609.10      9.43 o 
  -2   6   2      234.86      209.63      5.17 o 
  -1   6   2     1685.51     2013.44     21.03 o 
   0   6   2      191.39      233.56      6.04 o 
   1   6   2      767.97      738.20     16.60 o 
   2   6   2      116.82      141.24      4.34 o 
   3   6   2      425.84      521.34      9.09 o 
   4   6   2       68.85       74.24      3.35 o 
   5   6   2      185.62      185.83      3.98 o 
   6   6   2       35.85       36.47      2.44 o 
   7   6   2      315.44      320.90     17.02 o 
   8   6   2       87.17       89.13      8.66 o 
   9   6   2       64.27       59.16      7.54 o 
  -9   7   2       25.17       24.09     17.22 o 
  -8   7   2      290.09      310.51     15.16 o 
  -7   7   2        1.81        2.16      1.28 o 
  -6   7   2        0.04        0.69      1.25 o 
  -5   7   2      813.89      855.90     15.34 o 
  -4   7   2       48.95       50.90      2.31 o 
  -3   7   2      153.97      130.06      5.47 o 
  -2   7   2      408.61      387.39      5.56 o 
  -1   7   2      445.07      418.08      6.28 o 
   0   7   2      200.39      237.24      5.59 o 
   1   7   2     1949.59     2193.00     33.35 o 
   2   7   2      146.41      150.89      5.03 o 
   3   7   2      307.60      332.30      7.21 o 
   4   7   2      173.20      178.66      6.87 o 
   5   7   2      170.12      179.85      6.92 o 
   6   7   2       59.68       65.08      4.21 o 
   7   7   2       29.31       29.33      5.56 o 
   8   7   2       19.60       16.16      5.75 o 
   9   7   2       13.37       12.37     14.94 o 
  -9   8   2       45.77       33.73     30.93 o 
  -8   8   2      519.84      538.02     27.07 o 
  -7   8   2      109.67      110.86      5.64 o 
  -6   8   2      816.93      836.98     26.05 o 
  -5   8   2      140.19      143.27      6.27 o 
  -4   8   2        1.81        1.98      1.16 o 
  -3   8   2      134.32      137.96      4.91 o 
  -2   8   2        3.38        1.18      0.90 o 
  -1   8   2      137.12      116.50      5.09 o 
   0   8   2     1967.35     1918.94     40.11 o 
   1   8   2      219.53      217.52      5.36 o 
   2   8   2       25.64       29.12      2.26 o 
   3   8   2      271.38      281.10      6.87 o 
   4   8   2     1069.11     1104.17     19.02 o 
   5   8   2        9.05        8.07      3.88 o 
   6   8   2       10.16       12.14      5.30 o 
   7   8   2       72.57       66.91      5.26 o 
   8   8   2       30.31       29.94     12.62 o 
   9   8   2       94.72      101.57     16.24 o 
  -9   9   2       12.99        9.45      7.71 o 
  -8   9   2       17.77       13.10      8.51 o 
  -7   9   2      587.11      559.09     64.86 o 
  -6   9   2      897.90      943.68     20.10 o 
  -5   9   2        5.92        5.97      2.87 o 
  -4   9   2     1623.14     1682.10     40.25 o 
  -3   9   2     2921.08     2928.62     49.78 o 
  -2   9   2      477.10      466.69      8.93 o 
  -1   9   2     1276.54     1267.77     20.51 o 
   0   9   2      102.74       89.48      3.71 o 
   1   9   2     1224.40     1247.71     22.74 o 
   2   9   2      193.58      192.79      5.20 o 
   3   9   2      262.25      256.39      7.27 o 
   4   9   2       87.55       87.14      6.08 o 
   5   9   2      188.44      191.42      7.27 o 
   6   9   2       32.60       31.44      3.15 o 
   7   9   2      975.51      914.93    100.86 o 
   8   9   2      190.08      208.02     21.76 o 
  -8  10   2       88.63       75.81      7.21 o 
  -7  10   2       50.66       43.22      7.01 o 
  -6  10   2      191.64      192.65     10.09 o 
  -5  10   2      177.79      174.05      5.66 o 
  -4  10   2       23.90       27.98      3.45 o 
  -3  10   2      619.82      577.33     16.02 o 
  -2  10   2      847.19      854.38     20.23 o 
  -1  10   2      366.22      362.81      6.99 o 
   0  10   2       65.70       60.30      3.62 o 
   1  10   2     1147.77     1095.41     43.15 o 
   2  10   2      731.07      764.62     17.92 o 
   3  10   2     1301.58     1381.15     20.07 o 
   4  10   2      130.74      134.07      6.41 o 
   5  10   2      331.86      349.01     15.33 o 
   6  10   2      104.54       95.51      6.51 o 
   7  10   2       11.65       10.39      7.29 o 
   8  10   2       16.02       12.85     12.37 o 
  -8  11   2      296.71      312.56     23.81 o 
  -7  11   2      159.85      175.46     13.38 o 
  -6  11   2       48.75       51.40      6.85 o 
  -5  11   2      221.74      222.86      9.94 o 
  -4  11   2       60.76       51.41      5.23 o 
  -3  11   2        5.08        8.03      3.09 o 
  -2  11   2       33.09       28.75      4.48 o 
  -1  11   2      491.35      448.41      8.51 o 
   0  11   2      192.28      211.39      8.51 o 
   1  11   2        3.42        3.72      1.51 o 
   2  11   2       57.57       60.18      3.59 o 
   3  11   2        1.70        2.92      2.39 o 
   4  11   2       11.85       11.73      4.09 o 
   5  11   2       35.85       34.52      5.03 o 
   6  11   2       34.61       35.63      4.54 o 
   7  11   2      125.72      112.16     10.87 o 
  -7  12   2        9.40        6.43      5.62 o 
  -6  12   2       48.51       48.29      6.83 o 
  -5  12   2      104.54      103.47      7.56 o 
  -4  12   2       50.50       48.92      5.34 o 
  -3  12   2      608.97      589.83     22.21 o 
  -2  12   2       58.15       72.45      4.91 o 
  -1  12   2        1.06        1.45      2.23 o 
   0  12   2        6.45       13.54      5.12 o 
   1  12   2       59.26       38.94      5.72 o 
   2  12   2       22.87       24.68      6.45 o 
   3  12   2       15.70       20.21      4.44 o 
   4  12   2       68.29       72.32      4.52 o 
   5  12   2       27.79       22.06      6.92 o 
   6  12   2        2.05        3.57      3.65 o 
   7  12   2      342.13      338.75     27.23 o 
  -6  13   2      211.42      230.29     14.83 o 
  -5  13   2      129.77      149.18     11.40 o 
  -4  13   2        1.46        3.44      2.37 o 
  -3  13   2       95.26       97.48      5.57 o 
  -2  13   2        1.31        0.90      2.27 o 
  -1  13   2      376.95      338.23     10.57 o 
   0  13   2      109.45      100.57      4.75 o 
   1  13   2        3.38        3.58      1.70 o 
   2  13   2       14.75       13.65      5.03 o 
   3  13   2       37.08       33.96      4.01 o 
   4  13   2        0.15        1.26      1.81 o 
   5  13   2       30.45       28.37      4.53 o 
   6  13   2       26.87       31.71      9.07 o 
  -5  14   2      264.53      279.08     17.25 o 
  -4  14   2        2.40        2.01      2.69 o 
  -3  14   2       81.39       98.68      6.73 o 
  -2  14   2      176.15      178.37      8.72 o 
  -1  14   2      119.94      123.67      7.22 o 
   0  14   2        4.06        3.99      2.75 o 
   1  14   2      184.87      200.72      8.91 o 
   2  14   2       16.20       11.66      6.27 o 
   3  14   2      398.97      443.72     18.19 o 
   4  14   2        0.02        2.14      2.28 o 
   5  14   2      234.64      261.20     19.72 o 
  -4  15   2      229.99      238.41     15.97 o 
  -3  15   2       38.51       38.02      5.93 o 
  -2  15   2      108.33       90.03      6.34 o 
  -1  15   2       15.35       19.19     10.57 o 
   0  15   2       13.90        9.12      6.69 o 
   1  15   2       99.20      101.63      7.31 o 
   2  15   2       16.85       12.53      8.69 o 
   3  15   2       93.00       91.54      5.64 o 
   4  15   2        4.83        3.89      2.59 o 
  -2  16   2        1.90        1.13      2.33 o 
  -1  16   2      345.87      344.45     22.07 o 
   0  16   2       57.96       65.68      7.30 o 
   1  16   2      294.36      268.06     16.90 o 
   2  16   2      189.00      193.20     13.27 o 
  -9   0   3      505.43      532.34     33.32 o 
  -7   0   3      116.91      106.84      6.34 o 
  -5   0   3       54.18       40.51      2.38 o 
  -3   0   3     1845.74     1777.81     36.32 o 
  -1   0   3        0.36        1.29      0.75 o 
   1   0   3     8170.21     9001.01     63.99 o 
   3   0   3       48.00       50.06      2.03 o 
   5   0   3      172.55      195.74     13.27 o 
   7   0   3       39.65       65.92     12.54 o 
   9   0   3       15.04       13.37     14.07 o 
 -10   1   3       29.37       21.73     19.14 o 
  -9   1   3        2.17        1.86      2.76 o 
  -8   1   3      138.95      158.83      7.37 o 
  -7   1   3      154.03      152.72      4.76 o 
  -6   1   3       20.84       22.80      2.04 o 
  -5   1   3      121.56      114.48      3.27 o 
  -4   1   3      116.47      104.56      2.68 o 
  -3   1   3     1014.13     1109.33     13.19 o 
  -2   1   3        0.33        0.77      0.28 o 
  -1   1   3       23.74       15.84      0.86 o 
   0   1   3      438.48      401.57      3.61 o 
   1   1   3       72.25       69.23      1.51 o 
   2   1   3      937.64      970.61      7.84 o 
   3   1   3       16.34       17.68      1.12 o 
   4   1   3       50.22       43.87      1.95 o 
   5   1   3      407.12      424.13     10.58 o 
   6   1   3      304.89      305.28     12.81 o 
   7   1   3      100.38      108.22     10.35 o 
   8   1   3      112.84      127.95      9.06 o 
   9   1   3       30.90       18.66     14.06 o 
  10   1   3       11.60       16.37      7.51 o 
 -10   2   3       36.60       36.24      9.08 o 
  -9   2   3      142.73      139.62      7.38 o 
  -8   2   3      153.41      165.21      5.50 o 
  -7   2   3      236.92      252.59      7.55 o 
  -6   2   3      397.74      400.60     11.23 o 
  -5   2   3     1034.85     1057.67     11.60 o 
  -4   2   3       10.99       12.40      1.66 o 
  -3   2   3     2126.78     2227.12     22.46 o 
  -2   2   3     1379.64     1281.59     20.24 o 
  -1   2   3     2704.17     2705.93     54.28 o 
   0   2   3       39.40       29.49      1.07 o 
   1   2   3      394.50      364.92      4.13 o 
   2   2   3      210.94      197.15      2.62 o 
   3   2   3      122.26      120.25      3.34 o 
   4   2   3     2109.22     2229.40     23.56 o 
   5   2   3       89.36       84.32      4.71 o 
   6   2   3       38.59       38.54      2.15 o 
   7   2   3       99.23      103.15      8.13 o 
   8   2   3        0.12        1.54      4.27 o 
   9   2   3       15.65        8.28      4.57 o 
  10   2   3        4.69        3.93      3.94 o 
 -10   3   3      203.59      208.44     18.44 o 
  -9   3   3      133.21      114.98      8.27 o 
  -8   3   3        0.36        1.77      1.41 o 
  -7   3   3       31.75       32.69      3.21 o 
  -6   3   3      558.24      607.33     15.28 o 
  -5   3   3     2136.42     2234.57     21.46 o 
  -4   3   3      323.52      353.30      5.70 o 
  -3   3   3      308.71      299.70      4.13 o 
  -2   3   3     1588.88     1541.73     19.77 o 
  -1   3   3     1447.23     1458.88     17.81 o 
   0   3   3       13.82       20.39      1.64 o 
   1   3   3     2494.88     2625.42     32.90 o 
   2   3   3     1777.69     1717.87     23.69 o 
   3   3   3      686.96      702.85      8.44 o 
   4   3   3       49.10       46.75      1.95 o 
   5   3   3      110.95      115.31      4.46 o 
   6   3   3      686.44      706.65     18.15 o 
   7   3   3      129.78      124.91      8.92 o 
   8   3   3        0.78        1.30      3.42 o 
   9   3   3       21.13       21.05     13.25 o 
  10   3   3        0.52        1.21      3.32 o 
 -10   4   3      106.51      101.39     12.52 o 
  -9   4   3        7.59        7.25      5.37 o 
  -8   4   3        0.08        1.92      1.77 o 
  -7   4   3      401.35      410.31      6.78 o 
  -6   4   3       67.01       57.83      3.31 o 
  -5   4   3     1238.94     1276.07     18.65 o 
  -4   4   3      442.00      473.44      6.62 o 
  -3   4   3     1732.50     1773.60     31.37 o 
  -2   4   3     2204.52     2172.70     27.44 o 
  -1   4   3     3779.35     3951.61     55.39 o 
   0   4   3      950.62     1028.92     10.32 o 
   1   4   3      302.89      289.64      3.49 o 
   2   4   3        3.65        4.30      1.01 o 
   3   4   3      144.86      144.10      3.73 o 
   4   4   3        2.84        2.65      0.87 o 
   5   4   3       14.01       14.87      1.45 o 
   6   4   3      166.81      159.18      7.52 o 
   7   4   3        6.13        6.57      3.34 o 
   8   4   3        0.15        1.13      3.22 o 
   9   4   3      169.84      179.14     14.93 o 
 -10   5   3        1.70        4.20      4.15 o 
  -8   5   3      719.21      710.40     66.81 o 
  -7   5   3       11.23       13.54      2.91 o 
  -6   5   3       36.88       38.25      2.28 o 
  -5   5   3       60.10       64.47      1.91 o 
  -4   5   3      109.50      135.68      4.12 o 
  -3   5   3        0.23        0.80      0.49 o 
  -2   5   3       51.77       63.52      2.08 o 
  -1   5   3       20.44       16.21      1.24 o 
   0   5   3     4987.00     5480.05     71.47 o 
   1   5   3      602.98      653.06      8.20 o 
   2   5   3     1763.10     1750.46     25.40 o 
   3   5   3       19.44       17.66      1.85 o 
   4   5   3     2607.11     2610.06     76.96 o 
   5   5   3      237.21      232.17      7.68 o 
   6   5   3      418.93      405.38     14.20 o 
   7   5   3      109.49      106.53      7.98 o 
   8   5   3      149.47      158.80     12.95 o 
   9   5   3       40.34       23.62     18.77 o 
 -10   6   3       14.52        6.39     14.54 o 
  -9   6   3       32.01       28.57     26.70 o 
  -8   6   3       67.06       67.09      6.08 o 
  -7   6   3      408.51      446.42     18.00 o 
  -6   6   3      420.68      395.07      9.90 o 
  -5   6   3      392.72      401.32      7.01 o 
  -4   6   3      210.02      197.73      4.59 o 
  -3   6   3      926.82      885.40     16.39 o 
  -2   6   3      344.48      369.71      5.77 o 
  -1   6   3      278.38      234.89      5.53 o 
   0   6   3        0.17        3.48      1.25 o 
   1   6   3      536.50      541.96     10.46 o 
   2   6   3       94.71      103.71      4.06 o 
   3   6   3        0.02        0.79      0.93 o 
   4   6   3       19.89       20.31      3.92 o 
   5   6   3        3.33        2.78      0.95 o 
   6   6   3      150.04      154.33      7.25 o 
   7   6   3       18.07       17.12      4.50 o 
   8   6   3       34.01       32.18      6.58 o 
   9   6   3       40.42       38.72      9.61 o 
  -9   7   3      205.70      223.14     23.44 o 
  -8   7   3      284.44      290.19     14.42 o 
  -7   7   3      133.94      124.97      5.62 o 
  -6   7   3       47.28       42.53      3.63 o 
  -5   7   3      168.97      166.57      4.62 o 
  -4   7   3      535.77      538.39      8.65 o 
  -3   7   3      308.97      320.16      6.03 o 
  -2   7   3      122.14      115.73      3.75 o 
  -1   7   3      433.39      405.41      8.42 o 
   0   7   3      222.02      226.75      4.88 o 
   1   7   3      129.57      134.15      4.92 o 
   2   7   3     2952.16     3111.93     60.89 o 
   3   7   3       19.70       22.97      2.97 o 
   4   7   3      433.31      397.13      8.70 o 
   5   7   3      467.21      483.50      8.16 o 
   6   7   3      560.06      592.05     19.91 o 
   7   7   3       79.99       79.72      7.15 o 
   8   7   3       63.85       61.33      7.54 o 
   9   7   3      212.47      206.75     18.12 o 
  -9   8   3       14.48       11.66     10.24 o 
  -8   8   3      123.30      125.41     10.03 o 
  -7   8   3      255.26      270.11     10.51 o 
  -6   8   3      446.26      458.58     22.15 o 
  -5   8   3      194.54      184.33      8.09 o 
  -4   8   3      275.90      289.20      6.01 o 
  -3   8   3      112.18      104.50      2.71 o 
  -2   8   3       55.41       55.78      2.63 o 
  -1   8   3      176.62      171.99      6.58 o 
   0   8   3       32.61       31.40      4.62 o 
   1   8   3       64.89       63.41      3.69 o 
   2   8   3       16.69       15.97      3.47 o 
   3   8   3      104.28      101.92      4.22 o 
   4   8   3       37.62       38.08      2.78 o 
   5   8   3       22.98       22.39      3.62 o 
   6   8   3       71.74       72.68      8.95 o 
   7   8   3       39.56       37.63      5.78 o 
   8   8   3       51.10       42.48     18.10 o 
  -9   9   3        1.03        2.95      4.86 o 
  -8   9   3      248.75      248.62     15.14 o 
  -7   9   3       35.63       39.11      4.73 o 
  -6   9   3      132.31      132.07      6.49 o 
  -5   9   3     1091.96     1127.79     47.00 o 
  -4   9   3       62.23       68.05      3.41 o 
  -3   9   3     1313.61     1246.21     34.18 o 
  -2   9   3     1368.25     1407.14     22.88 o 
  -1   9   3        1.16        1.57      1.17 o 
   0   9   3       30.43       35.46      3.66 o 
   1   9   3      711.63      647.52     15.94 o 
   2   9   3      588.15      600.33     10.90 o 
   3   9   3       40.49       46.34      2.50 o 
   4   9   3      745.18      777.16     11.92 o 
   5   9   3        1.48        1.54      2.17 o 
   6   9   3      538.13      585.00     18.30 o 
   7   9   3      511.10      487.00     33.25 o 
   8   9   3        0.18        2.17      7.18 o 
  -8  10   3       86.36       89.19      9.17 o 
  -7  10   3      133.39      131.58      9.26 o 
  -6  10   3      131.38      126.42      6.53 o 
  -5  10   3       82.29       94.06      5.98 o 
  -4  10   3      342.20      356.75     12.75 o 
  -3  10   3      796.66      758.95      9.34 o 
  -2  10   3        0.16        1.09      0.87 o 
  -1  10   3        0.38        1.54      1.52 o 
   0  10   3      638.40      643.33     12.77 o 
   1  10   3       37.17       27.57      4.76 o 
   2  10   3      398.03      386.49      7.01 o 
   3  10   3      512.80      501.19     17.20 o 
   4  10   3      184.68      186.84      7.43 o 
   5  10   3      225.80      228.60      8.36 o 
   6  10   3      296.59      299.89     15.26 o 
   7  10   3       19.38       13.22      4.93 o 
  -8  11   3      104.02      104.23     10.74 o 
  -7  11   3        8.90        9.83      5.71 o 
  -6  11   3        9.94        9.10      4.89 o 
  -5  11   3        9.95       16.05      6.96 o 
  -4  11   3      182.29      173.24      5.99 o 
  -3  11   3        2.21        1.58      1.51 o 
  -2  11   3      367.48      347.18     11.70 o 
  -1  11   3     2924.18     2926.30     38.39 o 
   0  11   3      842.49      823.47     17.93 o 
   1  11   3       19.69       17.97      6.16 o 
   2  11   3      125.56      104.61      4.59 o 
   3  11   3     1698.97     1705.72     33.95 o 
   4  11   3       13.67       14.59      6.34 o 
   5  11   3      609.93      641.79     18.36 o 
   6  11   3       14.39       13.65      9.15 o 
   7  11   3        0.07        1.86      2.26 o 
  -7  12   3      107.73      103.13      9.21 o 
  -6  12   3        8.04        7.06      5.05 o 
  -5  12   3       22.04       17.31      9.44 o 
  -4  12   3      831.85      827.14     22.13 o 
  -3  12   3       12.05       19.26      3.61 o 
  -2  12   3      210.25      228.23      9.31 o 
  -1  12   3      416.22      387.96      9.99 o 
   0  12   3      782.52      742.63     16.10 o 
   1  12   3       69.30       61.52      3.95 o 
   2  12   3        1.63        2.96      1.47 o 
   3  12   3      126.37      111.91      5.94 o 
   4  12   3        0.25        1.29      1.80 o 
   5  12   3       87.20       81.00      5.39 o 
   6  12   3       51.00       47.63      4.70 o 
  -6  13   3      161.60      180.49     12.49 o 
  -5  13   3        1.71        2.63      2.80 o 
  -4  13   3       25.44       32.47      7.63 o 
  -3  13   3       36.35       36.54      3.96 o 
  -2  13   3       65.40       67.85      4.41 o 
  -1  13   3      197.48      198.07      7.48 o 
   0  13   3      158.72      134.59      6.03 o 
   1  13   3      659.84      620.52     18.28 o 
   2  13   3      112.60      116.81      6.51 o 
   3  13   3      487.33      476.41     17.44 o 
   4  13   3        6.46        6.97      3.87 o 
   5  13   3       38.46       40.78      3.94 o 
  -5  14   3       17.06       23.04      9.64 o 
  -4  14   3      571.37      627.11     25.74 o 
  -3  14   3      200.89      201.63     12.73 o 
  -2  14   3      545.38      542.71     27.34 o 
  -1  14   3      283.95      324.06     12.37 o 
   0  14   3       84.13       91.91      5.73 o 
   1  14   3      127.51      127.46      7.00 o 
   2  14   3       11.19       13.54      7.55 o 
   3  14   3       30.81       36.11      5.02 o 
   4  14   3       12.33       10.57      7.77 o 
  -4  15   3       22.41       20.13      7.57 o 
  -3  15   3        7.00        7.16      5.21 o 
  -2  15   3       99.72       88.52      6.90 o 
  -1  15   3       49.81       40.15      4.53 o 
   0  15   3       74.20       66.24      6.72 o 
   1  15   3      554.48      601.89     22.70 o 
   2  15   3        1.43        2.01      2.44 o 
   3  15   3      185.29      178.52     11.47 o 
  -2  16   3       83.85       80.56     10.50 o 
  -1  16   3       34.35       47.87      5.66 o 
   0  16   3      138.34      137.08     11.43 o 
   1  16   3        0.58        2.74      3.12 o 
 -10   0   4      391.30      343.52     33.47 o 
  -8   0   4      104.17       99.20      6.14 o 
  -6   0   4        2.65        1.83      1.41 o 
  -4   0   4       39.75       60.01      2.87 o 
  -2   0   4      774.54      816.68      7.33 o 
   0   0   4     5179.39     5349.09     78.23 o 
   2   0   4      204.55      160.97      3.88 o 
   4   0   4    14280.77    16761.74    634.14 o 
   6   0   4     6205.08     6888.46    214.74 o 
   8   0   4      203.82      235.56     18.25 o 
 -10   1   4      134.71      117.61     12.85 o 
  -9   1   4      146.67      148.46      7.57 o 
  -8   1   4      110.30      104.07      4.43 o 
  -7   1   4      177.77      184.47      6.14 o 
  -6   1   4        3.92        3.46      1.11 o 
  -5   1   4       57.06       43.24      1.98 o 
  -4   1   4     1277.88     1433.81     13.61 o 
  -3   1   4     6200.95     6538.18    107.24 o 
  -2   1   4      376.42      416.25      3.98 o 
  -1   1   4     1988.10     1968.27     28.17 o 
   0   1   4      916.49      848.08      5.55 o 
   1   1   4      982.50      983.49      7.04 o 
   2   1   4       51.21       61.83      1.90 o 
   3   1   4      119.99      132.16      3.99 o 
   4   1   4     7637.70     8498.64    133.01 o 
   5   1   4      505.60      511.43     11.45 o 
   6   1   4     1209.90     1303.29     42.07 o 
   7   1   4      102.06      102.27      9.01 o 
   8   1   4      150.43      133.70     10.44 o 
   9   1   4       13.27        9.67      5.24 o 
 -10   2   4      101.77       78.84      9.83 o 
  -9   2   4        0.42        0.73      2.36 o 
  -8   2   4       83.08       80.33      3.76 o 
  -7   2   4        4.40        5.11      2.24 o 
  -6   2   4       28.68       29.69      1.95 o 
  -5   2   4       13.20       15.76      1.91 o 
  -4   2   4     1861.97     2106.86     34.96 o 
  -3   2   4        4.14        3.11      0.48 o 
  -2   2   4      957.45      999.82     20.48 o 
  -1   2   4     2664.58     2771.93     31.09 o 
   0   2   4     2609.40     2701.58     41.70 o 
   1   2   4      352.82      337.04      3.64 o 
   2   2   4     1903.03     1947.51     16.84 o 
   3   2   4        1.05        1.78      0.64 o 
   4   2   4      403.13      385.34      4.73 o 
   5   2   4       72.72       66.97      3.24 o 
   6   2   4       44.09       48.23      3.76 o 
   7   2   4      631.01      655.29     21.75 o 
   8   2   4      534.58      571.36     22.77 o 
   9   2   4        5.35        4.17      5.21 o 
 -10   3   4      207.26      207.85     17.86 o 
  -9   3   4      424.32      419.87     22.25 o 
  -8   3   4       94.47       86.52      4.94 o 
  -7   3   4      592.08      572.31      8.46 o 
  -6   3   4       22.29       21.16      1.88 o 
  -5   3   4     1018.26     1021.93     30.24 o 
  -4   3   4      103.11      115.98      4.66 o 
  -3   3   4      601.60      520.00      7.59 o 
  -2   3   4     3054.75     3535.99     43.58 o 
  -1   3   4      803.28      914.37     11.53 o 
   0   3   4      159.99      176.03      2.61 o 
   1   3   4      889.28      861.53      8.74 o 
   2   3   4      146.87      145.98      3.88 o 
   3   3   4      126.59      117.59      3.38 o 
   4   3   4      318.82      307.30      5.82 o 
   5   3   4       37.41       31.55      1.75 o 
   6   3   4      411.60      391.86     11.41 o 
   7   3   4       24.34       22.24      9.74 o 
   8   3   4       30.49       27.49     13.94 o 
   9   3   4        3.25        3.74      5.13 o 
 -10   4   4       20.93       23.67     12.11 o 
  -9   4   4      382.80      390.66     25.74 o 
  -8   4   4      194.33      199.09      9.23 o 
  -7   4   4        5.25        4.95      1.46 o 
  -6   4   4        1.32        2.41      0.93 o 
  -5   4   4      786.70      769.40     31.36 o 
  -4   4   4        3.49        2.65      0.86 o 
  -3   4   4     1418.77     1688.79     29.37 o 
  -2   4   4     1833.43     1964.29     22.30 o 
  -1   4   4     1096.24     1258.58      9.52 o 
   0   4   4     1283.03     1349.98     16.92 o 
   1   4   4      453.26      518.44      6.21 o 
   2   4   4     1283.31     1289.07     16.07 o 
   3   4   4      155.50      162.88      5.07 o 
   4   4   4      256.49      253.61      5.48 o 
   5   4   4      247.97      251.80      5.22 o 
   6   4   4       37.72       36.60      5.38 o 
   7   4   4        4.84        6.17      3.34 o 
   8   4   4       45.03       51.93      7.96 o 
   9   4   4       19.78       11.72      4.90 o 
 -10   5   4        1.09        3.05      4.89 o 
  -9   5   4        4.41        3.87      5.61 o 
  -8   5   4       22.38       23.25      7.63 o 
  -7   5   4       65.29       61.10      3.97 o 
  -6   5   4       26.21       24.40      1.76 o 
  -5   5   4      848.74      765.71     29.21 o 
  -4   5   4      337.60      305.40     18.79 o 
  -3   5   4       10.38       10.94      2.43 o 
  -2   5   4     1094.02     1132.52     12.82 o 
  -1   5   4     5629.94     6423.21    142.26 o 
   0   5   4      180.32      181.69      4.67 o 
   1   5   4       70.48       72.71      3.10 o 
   2   5   4      446.19      474.11      9.11 o 
   3   5   4       52.12       74.81      3.59 o 
   4   5   4        2.37        2.27      0.85 o 
   5   5   4       15.41       13.00      2.08 o 
   6   5   4        2.20        2.72      2.35 o 
   7   5   4      147.47      137.27      8.66 o 
   8   5   4        3.36        1.63      4.27 o 
   9   5   4        3.67        1.17      4.81 o 
 -10   6   4      206.63      214.09     23.13 o 
  -9   6   4       22.40       15.11     18.73 o 
  -8   6   4      169.17      169.80     10.18 o 
  -7   6   4      409.86      396.07     12.19 o 
  -6   6   4       45.26       48.46      4.16 o 
  -5   6   4      417.57      405.67      7.56 o 
  -4   6   4      261.57      276.33      7.71 o 
  -3   6   4       57.20       47.79      2.20 o 
  -2   6   4       55.59       55.54      2.20 o 
  -1   6   4       72.46       87.97      3.19 o 
   0   6   4        0.10        1.02      0.74 o 
   1   6   4     1458.23     1637.73     13.80 o 
   2   6   4       24.35       20.73      2.76 o 
   3   6   4      988.95     1017.60     16.18 o 
   4   6   4       99.86       97.21      4.20 o 
   5   6   4      359.88      403.35      9.06 o 
   6   6   4        0.07        1.30      1.73 o 
   7   6   4        4.02        9.37      5.95 o 
   8   6   4        1.23        1.07      3.35 o 
   9   6   4       66.68       61.53      9.88 o 
  -9   7   4      678.48      746.22     32.90 o 
  -8   7   4      100.66      100.00      7.89 o 
  -7   7   4      252.05      264.77     13.13 o 
  -6   7   4      801.86      823.85     29.06 o 
  -5   7   4        6.39        8.64      2.81 o 
  -4   7   4       39.20       37.86      1.75 o 
  -3   7   4      393.93      402.44      7.49 o 
  -2   7   4      101.15      101.29      3.74 o 
  -1   7   4      397.29      352.87      6.31 o 
   0   7   4     1069.41     1083.26     27.54 o 
   1   7   4      493.44      458.05      8.90 o 
   2   7   4      162.94      177.71      4.28 o 
   3   7   4      809.52      821.07     20.11 o 
   4   7   4      108.88      109.38      4.54 o 
   5   7   4        2.34        1.77      1.50 o 
   6   7   4      152.45      153.01      8.08 o 
   7   7   4       76.11       67.16      8.90 o 
   8   7   4       58.04       54.97      9.67 o 
  -9   8   4       38.53       43.07     11.73 o 
  -8   8   4      169.48      179.12     13.60 o 
  -7   8   4       31.42       26.85      7.65 o 
  -6   8   4      482.92      467.80     14.31 o 
  -5   8   4        6.79        6.63      3.37 o 
  -4   8   4     2193.88     1990.62     63.81 o 
  -3   8   4     1096.15     1113.14     17.07 o 
  -2   8   4       25.24       21.38      1.67 o 
  -1   8   4      157.53      170.75      6.37 o 
   0   8   4       13.84       13.22      3.30 o 
   1   8   4      120.22      113.73      4.34 o 
   2   8   4      516.31      492.33     10.18 o 
   3   8   4      139.44      132.70      5.29 o 
   4   8   4       31.48       29.38      2.66 o 
   5   8   4       68.61       64.71      4.40 o 
   6   8   4      175.81      178.41      9.42 o 
   7   8   4        4.20        3.54      3.62 o 
   8   8   4       22.80       17.40     12.06 o 
  -9   9   4        7.43       10.25     14.06 o 
  -8   9   4        2.82        5.30      4.81 o 
  -7   9   4       84.08       72.51      5.21 o 
  -6   9   4       75.98       71.98      5.97 o 
  -5   9   4     1103.58     1189.80     41.23 o 
  -4   9   4     1221.58     1169.16     20.04 o 
  -3   9   4       67.05       69.09      2.61 o 
  -2   9   4     1679.32     1576.76     41.05 o 
  -1   9   4     1790.71     1770.86     36.26 o 
   0   9   4     1110.65     1156.92     17.28 o 
   1   9   4     1106.07     1069.52     16.47 o 
   2   9   4      246.47      230.60      6.67 o 
   3   9   4     1029.81     1087.57     14.15 o 
   4   9   4      227.26      237.86      9.80 o 
   5   9   4       30.77       29.55      4.14 o 
   6   9   4       87.61       89.72      8.60 o 
   7   9   4       48.18       49.64      6.49 o 
   8   9   4        8.31        5.28      4.51 o 
  -8  10   4      236.26      221.57     16.89 o 
  -7  10   4       40.05       40.71      6.43 o 
  -6  10   4        3.97        4.96      3.29 o 
  -5  10   4      220.65      214.24     11.56 o 
  -4  10   4      181.76      177.65      9.72 o 
  -3  10   4       80.42       67.33      4.18 o 
  -2  10   4       74.58       81.38      4.60 o 
  -1  10   4     1291.56     1241.16     27.69 o 
   0  10   4      610.77      645.30     17.02 o 
   1  10   4       15.52       21.13      6.22 o 
   2  10   4        1.87        1.22      0.89 o 
   3  10   4      522.76      541.07     20.11 o 
   4  10   4      131.75      131.95      6.39 o 
   5  10   4      887.97      928.26     24.14 o 
   6  10   4      104.04      108.98      6.64 o 
   7  10   4      118.66      111.62     11.86 o 
  -8  11   4       96.50       84.03      9.54 o 
  -7  11   4      102.16       94.61      7.43 o 
  -6  11   4      766.26      786.84     20.26 o 
  -5  11   4      388.20      396.36     15.62 o 
  -4  11   4        6.40        8.00      4.15 o 
  -3  11   4      597.03      583.32     13.94 o 
  -2  11   4      328.30      293.91     10.54 o 
  -1  11   4      232.54      230.86      8.63 o 
   0  11   4       13.98       22.22      7.36 o 
   1  11   4      686.44      664.49     19.56 o 
   2  11   4      352.85      350.22      8.87 o 
   3  11   4       22.34       17.85      8.17 o 
   4  11   4      135.57      139.39      6.89 o 
   5  11   4        7.68        8.20      3.54 o 
   6  11   4        2.71        1.51      2.95 o 
   7  11   4       15.92       10.13     11.35 o 
  -7  12   4       32.55       32.57      5.95 o 
  -6  12   4       73.21       69.17      6.53 o 
  -5  12   4       16.27       16.54      8.93 o 
  -4  12   4        2.73        3.49      2.88 o 
  -3  12   4      166.73      169.87      6.70 o 
  -2  12   4       11.34       11.42      4.44 o 
  -1  12   4      286.36      259.85     11.44 o 
   0  12   4      124.59      132.28      5.26 o 
   1  12   4       54.16       51.08      4.01 o 
   2  12   4        1.00        3.42      2.40 o 
   3  12   4      222.94      188.56      8.25 o 
   4  12   4        0.11        1.35      2.01 o 
   5  12   4        9.76        9.00      5.80 o 
   6  12   4        4.33        7.20      5.44 o 
  -6  13   4      239.67      239.21     15.81 o 
  -5  13   4      103.56      103.36      9.36 o 
  -4  13   4      485.26      514.59     26.95 o 
  -3  13   4      242.89      262.63     12.58 o 
  -2  13   4       40.19       35.83      4.48 o 
  -1  13   4       56.41       47.89      4.97 o 
   0  13   4        2.33        1.56      1.53 o 
   1  13   4      391.76      352.04     11.77 o 
   2  13   4       35.87       35.72      6.43 o 
   3  13   4        1.98        1.41      2.21 o 
   4  13   4        9.85        8.19      4.62 o 
   5  13   4       29.99       28.53      6.52 o 
  -5  14   4       66.02       61.21      6.68 o 
  -4  14   4        4.39        2.62      3.83 o 
  -3  14   4       87.43       86.83      7.18 o 
  -2  14   4       32.66       27.32      5.52 o 
  -1  14   4      283.12      324.88     16.00 o 
   0  14   4       46.56       47.66      4.71 o 
   1  14   4       64.36       72.64      5.79 o 
   2  14   4        5.79        6.57      4.13 o 
   3  14   4       67.12       73.55      5.55 o 
   4  14   4        4.59        3.74      2.87 o 
  -4  15   4      270.50      265.92     17.22 o 
  -3  15   4       21.62       29.75     10.41 o 
  -2  15   4      349.23      379.33     21.41 o 
  -1  15   4       17.51       13.83     10.75 o 
   0  15   4      168.13      155.65      9.05 o 
   1  15   4        0.64        0.19      2.49 o 
   2  15   4        3.02        1.45      2.19 o 
   3  15   4        2.98        2.79      2.81 o 
  -9   0   5     2168.39     2105.81     60.28 o 
  -7   0   5      865.35      904.51     29.10 o 
  -5   0   5      641.20      582.32     13.37 o 
  -3   0   5        0.74        6.94      2.31 o 
  -1   0   5      509.65      410.65      5.46 o 
   1   0   5        7.50        5.50      1.63 o 
   3   0   5     3242.07     3454.64     39.18 o 
   5   0   5      127.79      130.11      8.72 o 
   7   0   5      161.16      190.62     16.85 o 
   9   0   5      104.96      130.28     15.63 o 
 -10   1   5      422.04      461.39     30.03 o 
  -9   1   5      191.32      194.63     11.15 o 
  -8   1   5      322.34      326.48      8.23 o 
  -7   1   5        4.04        4.01      1.61 o 
  -6   1   5       57.84       59.49      2.54 o 
  -5   1   5      363.58      388.08      7.62 o 
  -4   1   5      234.59      240.65      4.23 o 
  -3   1   5      163.83      155.77      3.90 o 
  -2   1   5       17.50       13.54      1.28 o 
  -1   1   5      686.42      706.55      5.55 o 
   0   1   5      339.55      340.64      3.88 o 
   1   1   5        0.92        2.04      0.62 o 
   2   1   5       78.71       64.53      2.72 o 
   3   1   5      224.02      220.23      4.51 o 
   4   1   5      287.10      302.84      5.90 o 
   5   1   5      108.44      105.67      3.60 o 
   6   1   5      181.69      189.35     14.54 o 
   7   1   5      118.68      110.29      9.61 o 
   8   1   5      157.70      139.41     11.03 o 
   9   1   5       17.90       10.91      6.22 o 
 -10   2   5        0.08        2.27      6.43 o 
  -9   2   5       47.78       43.84      8.70 o 
  -8   2   5      302.93      306.19      9.40 o 
  -7   2   5      740.92      751.59     15.15 o 
  -6   2   5      362.42      366.36      8.94 o 
  -5   2   5      683.85      643.35     14.18 o 
  -4   2   5      652.35      713.53     13.64 o 
  -3   2   5      365.94      346.40      4.67 o 
  -2   2   5       61.92       59.62      1.77 o 
  -1   2   5     3894.74     4215.05     49.78 o 
   0   2   5      444.18      419.25      4.29 o 
   1   2   5      920.42      881.39      7.60 o 
   2   2   5       43.57       40.45      2.61 o 
   3   2   5      608.93      583.33      8.24 o 
   4   2   5        0.37        0.77      0.82 o 
   5   2   5       47.61       46.77      2.14 o 
   6   2   5      352.31      331.63     11.29 o 
   7   2   5       28.97       25.48      6.83 o 
   8   2   5       78.12       70.56      9.41 o 
   9   2   5       10.09        8.57      7.54 o 
 -10   3   5       77.48       89.32     13.12 o 
  -9   3   5        9.07        6.82      6.07 o 
  -8   3   5      429.62      471.49     18.14 o 
  -7   3   5       74.03       74.49      4.41 o 
  -6   3   5      255.63      246.50      5.10 o 
  -5   3   5      172.62      176.05      5.52 o 
  -4   3   5      705.72      780.95      9.12 o 
  -3   3   5     2172.66     2368.61     46.56 o 
  -2   3   5      641.99      705.66     11.37 o 
  -1   3   5       24.57       18.31      1.68 o 
   0   3   5      193.02      167.36      3.70 o 
   1   3   5      490.31      449.67      8.22 o 
   2   3   5      112.42       96.79      3.75 o 
   3   3   5      681.74      718.59     12.70 o 
   4   3   5      457.33      439.98      8.24 o 
   5   3   5      269.56      263.76      5.17 o 
   6   3   5       15.55       13.27      4.98 o 
   7   3   5       73.57       76.67      7.58 o 
   8   3   5      359.38      368.92     19.76 o 
   9   3   5       54.13       35.78     13.48 o 
 -10   4   5       12.23        5.70      9.47 o 
  -9   4   5      121.89      123.95     12.37 o 
  -8   4   5       49.11       46.57      3.69 o 
  -7   4   5        6.58        6.38      2.50 o 
  -6   4   5      234.62      216.09      7.78 o 
  -5   4   5      459.43      464.75     12.77 o 
  -4   4   5        2.82        1.15      1.34 o 
  -3   4   5     2951.19     3164.92     28.04 o 
  -2   4   5      317.15      344.09      5.15 o 
  -1   4   5     1186.08     1126.45     15.38 o 
   0   4   5     2530.53     2493.04     34.85 o 
   1   4   5     3639.26     3673.66    105.06 o 
   2   4   5      679.30      701.37     16.68 o 
   3   4   5      154.00      141.11      5.56 o 
   4   4   5       13.70       14.40      2.40 o 
   5   4   5       43.89       46.13      3.55 o 
   6   4   5       42.35       39.27      4.77 o 
   7   4   5       72.67       60.10      7.84 o 
   8   4   5       24.22       22.09      7.64 o 
   9   4   5       20.19       11.85     10.50 o 
 -10   5   5       82.00       61.94     11.08 o 
  -9   5   5        9.87        7.19      6.34 o 
  -8   5   5        2.69        2.63      2.80 o 
  -7   5   5       11.03        9.47      4.52 o 
  -6   5   5     1303.16     1382.31     33.32 o 
  -5   5   5        0.64        1.04      1.14 o 
  -4   5   5       49.68       44.10      3.47 o 
  -3   5   5      151.68      157.92      5.65 o 
  -2   5   5      239.11      267.08      3.43 o 
  -1   5   5       81.61      106.16      3.79 o 
   0   5   5        2.47        2.23      0.87 o 
   1   5   5      125.25      116.86      4.69 o 
   2   5   5     1107.06     1097.12     27.99 o 
   3   5   5      392.72      412.82      9.68 o 
   4   5   5      640.33      600.43     17.92 o 
   5   5   5        2.45        2.62      1.72 o 
   6   5   5      634.63      632.79     31.13 o 
   7   5   5       63.61       69.35      9.42 o 
   8   5   5       29.30       36.22      9.48 o 
   9   5   5       74.45       61.44     11.96 o 
 -10   6   5       16.86       17.14     12.58 o 
  -9   6   5       21.78       16.63     21.19 o 
  -8   6   5        0.16       -0.16      1.74 o 
  -7   6   5        4.32        3.27      2.43 o 
  -6   6   5       27.91       29.60      4.48 o 
  -5   6   5      758.89      763.57     35.94 o 
  -4   6   5      949.46      835.53     30.89 o 
  -3   6   5     1736.28     1743.99     25.79 o 
  -2   6   5        9.61        7.00      1.70 o 
  -1   6   5     1483.78     1423.01     26.47 o 
   0   6   5      201.37      206.41      5.45 o 
   1   6   5      241.44      206.81      7.32 o 
   2   6   5      233.66      230.60      6.22 o 
   3   6   5      100.11      105.12      4.15 o 
   4   6   5        1.39        1.40      1.36 o 
   5   6   5       11.34       13.61      4.00 o 
   6   6   5        8.95       10.30      5.44 o 
   7   6   5        0.71        0.20      4.99 o 
   8   6   5       35.64       29.61     16.77 o 
  -9   7   5       19.20       15.26     15.82 o 
  -8   7   5        1.10        4.50      3.28 o 
  -7   7   5      415.73      418.06     19.60 o 
  -6   7   5      190.88      193.76      9.08 o 
  -5   7   5       22.82       20.63      4.06 o 
  -4   7   5        1.24        1.06      0.78 o 
  -3   7   5       91.21       87.64      2.22 o 
  -2   7   5      817.00      750.69     26.93 o 
  -1   7   5      242.89      236.10      5.56 o 
   0   7   5      248.70      243.01      7.49 o 
   1   7   5      433.40      427.66      9.24 o 
   2   7   5       71.11       71.94      3.77 o 
   3   7   5        0.16        0.89      1.03 o 
   4   7   5      831.59      854.82     21.64 o 
   5   7   5       26.94       28.11      3.45 o 
   6   7   5      125.97      126.42      6.54 o 
   7   7   5      137.06      126.93     12.49 o 
   8   7   5      162.41      174.96     15.49 o 
  -9   8   5       31.12       17.68     22.23 o 
  -8   8   5       47.53       49.64     11.04 o 
  -7   8   5      179.15      161.41      8.28 o 
  -6   8   5      161.26      162.05      7.91 o 
  -5   8   5      217.54      252.84     11.62 o 
  -4   8   5      505.96      477.38     14.01 o 
  -3   8   5      349.07      328.51      5.42 o 
  -2   8   5        0.72        0.78      1.18 o 
  -1   8   5        0.36       -0.05      2.19 o 
   0   8   5        5.72        5.78      2.10 o 
   1   8   5       57.86       54.28      3.67 o 
   2   8   5        9.43       11.60      3.16 o 
   3   8   5        7.98        9.37      3.20 o 
   4   8   5       66.19       59.26      4.37 o 
   5   8   5       53.42       53.22      4.92 o 
   6   8   5        2.36        2.35      2.40 o 
   7   8   5        0.21       -0.38     12.58 o 
   8   8   5       37.26       20.63     19.21 o 
  -8   9   5        0.02        1.27      2.00 o 
  -7   9   5        5.77        3.21      2.50 o 
  -6   9   5      214.50      192.00      8.65 o 
  -5   9   5       31.08       27.44      7.32 o 
  -4   9   5      772.15      746.70     25.86 o 
  -3   9   5      898.96      935.58     21.48 o 
  -2   9   5       38.50       28.64      2.62 o 
  -1   9   5     1600.82     1619.89     22.35 o 
   0   9   5      897.95      928.96     15.11 o 
   1   9   5        8.10       12.02      3.14 o 
   2   9   5        0.08        0.83      1.32 o 
   3   9   5      356.06      355.40     11.61 o 
   4   9   5      181.66      188.66      6.85 o 
   5   9   5       28.67       31.59      5.21 o 
   6   9   5      208.87      204.89     11.18 o 
   7   9   5       37.18       27.24      8.29 o 
  -8  10   5       84.06       78.61      7.27 o 
  -7  10   5      290.03      296.97     16.94 o 
  -6  10   5      388.04      424.10     15.89 o 
  -5  10   5       75.05       76.87      6.56 o 
  -4  10   5       71.64       60.21      6.28 o 
  -3  10   5       24.98       34.40      3.20 o 
  -2  10   5      238.35      246.62      9.66 o 
  -1  10   5      157.24      153.79      7.03 o 
   0  10   5       61.62       65.33      5.26 o 
   1  10   5      472.63      472.02      8.85 o 
   2  10   5      165.63      158.03      6.02 o 
   3  10   5       28.80       36.86      6.25 o 
   4  10   5      284.49      291.75      9.56 o 
   5  10   5      556.75      566.72     19.77 o 
   6  10   5      226.13      232.52     13.06 o 
   7  10   5       16.46        9.69      8.82 o 
  -7  11   5        4.72        5.80      4.32 o 
  -6  11   5       82.57       78.39      8.11 o 
  -5  11   5        2.17        1.98      1.85 o 
  -4  11   5        1.62        2.19      2.53 o 
  -3  11   5        2.67        6.55      3.13 o 
  -2  11   5       64.38       62.93      5.18 o 
  -1  11   5       66.45       46.76      4.63 o 
   0  11   5      128.31      109.18      5.33 o 
   1  11   5     2311.94     2355.89     31.55 o 
   2  11   5      362.43      359.42     13.57 o 
   3  11   5        0.81        3.32      2.06 o 
   4  11   5      220.23      211.22      9.38 o 
   5  11   5      280.56      292.22     17.43 o 
   6  11   5       28.00       25.87      5.81 o 
  -7  12   5       45.30       43.92      5.82 o 
  -6  12   5       23.71       20.75      9.12 o 
  -5  12   5       43.03       28.52     14.20 o 
  -4  12   5       87.34       87.69      6.05 o 
  -3  12   5        3.60        1.55      2.33 o 
  -2  12   5      738.72      671.46     19.75 o 
  -1  12   5       39.41       50.95      4.87 o 
   0  12   5      376.78      377.81     14.80 o 
   1  12   5       42.14       37.63      4.29 o 
   2  12   5      808.12      811.66     21.90 o 
   3  12   5      428.49      407.53     15.80 o 
   4  12   5        0.80        1.65      2.09 o 
   5  12   5       60.07       51.13      5.69 o 
   6  12   5        0.05        1.02      2.12 o 
  -6  13   5        1.82        4.88      2.90 o 
  -5  13   5      130.76      130.65      9.05 o 
  -4  13   5      380.41      417.61     22.33 o 
  -3  13   5        0.33        1.48      2.00 o 
  -2  13   5       30.85       20.61     10.31 o 
  -1  13   5       15.46       12.15      5.35 o 
   0  13   5        4.21        5.25      2.72 o 
   1  13   5       41.34       47.63      5.02 o 
   2  13   5      104.55       85.99      5.81 o 
   3  13   5      266.85      246.75     11.47 o 
   4  13   5       24.78       23.61      5.37 o 
   5  13   5      280.71      271.09     18.19 o 
  -5  14   5        4.05        5.51      3.92 o 
  -4  14   5       18.04       11.35      8.40 o 
  -3  14   5       11.42       11.89     10.27 o 
  -2  14   5      830.44      909.38     22.16 o 
  -1  14   5      162.09      157.91     10.52 o 
   0  14   5      554.44      595.88     29.64 o 
   1  14   5      194.54      208.34     10.10 o 
   2  14   5       89.83       90.89      8.29 o 
   3  14   5      101.47      107.84      8.24 o 
   4  14   5      119.14      130.15     11.14 o 
  -3  15   5       90.63      109.03      9.86 o 
  -2  15   5        1.52        1.32      2.89 o 
  -1  15   5       48.77       50.28      6.50 o 
   0  15   5       40.50       33.83      5.60 o 
   1  15   5        1.25        2.21      2.58 o 
   2  15   5       47.11       50.83      5.72 o 
 -10   0   6      827.70      675.56     53.44 o 
  -8   0   6      286.21      306.31     18.62 o 
  -6   0   6        0.31        1.98      2.04 o 
  -4   0   6      199.19      147.62      6.12 o 
  -2   0   6      169.02      163.15      6.03 o 
   0   0   6     1520.63     1646.36     38.12 o 
   2   0   6     1118.96     1124.14     29.63 o 
   4   0   6      547.97      533.51     18.43 o 
   6   0   6      858.01     1012.47     55.97 o 
   8   0   6     2878.38     3063.11     72.38 o 
 -10   1   6        3.82        0.66      4.04 o 
  -9   1   6        4.28        5.12      3.63 o 
  -8   1   6      718.77      718.91     26.00 o 
  -7   1   6      370.45      386.78      7.49 o 
  -6   1   6      276.38      248.47      7.24 o 
  -5   1   6      164.02      154.08      3.59 o 
  -4   1   6       44.10       38.66      1.98 o 
  -3   1   6       93.90       73.64      2.60 o 
  -2   1   6     1732.59     2005.82     28.98 o 
  -1   1   6     5497.83     5789.59    128.46 o 
   0   1   6        4.44        8.50      2.42 o 
   1   1   6     2294.86     2319.86     31.90 o 
   2   1   6      657.52      687.23     13.11 o 
   3   1   6      292.33      279.79      5.69 o 
   4   1   6        6.60        5.14      1.77 o 
   5   1   6       35.81       39.31      2.51 o 
   6   1   6     2288.82     2323.25     98.43 o 
   7   1   6      112.69      109.62      9.83 o 
   8   1   6       49.07       38.42     10.75 o 
   9   1   6        4.17        5.16      4.92 o 
 -10   2   6      177.61      180.35     25.04 o 
  -9   2   6       61.23       57.20      8.18 o 
  -8   2   6        6.84        4.81      2.73 o 
  -7   2   6      181.78      180.31      7.04 o 
  -6   2   6      145.60      142.14      3.99 o 
  -5   2   6       84.38       81.09      3.07 o 
  -4   2   6       28.68       34.15      1.88 o 
  -3   2   6        7.23        8.57      1.52 o 
  -2   2   6      146.87      171.73      4.57 o 
  -1   2   6      158.04      163.10      5.12 o 
   0   2   6     1327.87     1446.85     35.36 o 
   1   2   6      516.09      488.01     12.80 o 
   2   2   6     1079.93     1063.42     18.60 o 
   3   2   6        9.29        8.68      2.23 o 
   4   2   6      227.16      216.54      5.12 o 
   5   2   6        1.81        3.77      1.85 o 
   6   2   6      365.08      417.27     21.98 o 
   7   2   6      136.91      142.73     10.91 o 
   8   2   6       40.36       21.99     12.94 o 
   9   2   6      264.22      231.58     20.39 o 
 -10   3   6       38.78       24.87     45.43 o 
  -9   3   6       47.43       37.66      5.85 o 
  -8   3   6      513.57      506.76     19.23 o 
  -7   3   6      435.04      458.81     15.64 o 
  -6   3   6      290.49      304.95     10.02 o 
  -5   3   6      906.91      876.44     20.92 o 
  -4   3   6      200.34      204.17      5.93 o 
  -3   3   6     1537.39     1556.70     13.33 o 
  -2   3   6      370.03      418.72      6.40 o 
  -1   3   6      898.88      835.62     11.19 o 
   0   3   6     1651.75     1771.03     21.38 o 
   1   3   6       97.07      114.49      4.45 o 
   2   3   6        2.42        4.81      1.64 o 
   3   3   6      301.15      289.49      6.44 o 
   4   3   6        8.91        8.67      2.73 o 
   5   3   6       53.30       51.09      3.33 o 
   6   3   6      135.01      155.54     13.45 o 
   7   3   6        3.18        6.29      4.17 o 
   8   3   6      200.13      179.48     12.77 o 
   9   3   6       12.48       10.76     11.71 o 
 -10   4   6       31.43       22.17     26.64 o 
  -9   4   6        4.85        4.60      2.91 o 
  -8   4   6       89.46       92.10      4.39 o 
  -7   4   6      916.27      764.28     77.19 o 
  -6   4   6      310.42      302.69      9.51 o 
  -5   4   6        2.85        5.13      2.24 o 
  -4   4   6       75.72       53.34      4.19 o 
  -3   4   6      720.54      752.93      9.92 o 
  -2   4   6        2.40        2.83      1.00 o 
  -1   4   6      186.30      256.60      5.55 o 
   0   4   6      219.27      217.60      5.29 o 
   1   4   6     2087.20     2322.53     45.57 o 
   2   4   6      465.43      483.50     10.06 o 
   3   4   6      272.83      292.25      8.14 o 
   4   4   6      310.68      300.28      8.65 o 
   5   4   6       88.24       91.81      5.04 o 
   6   4   6      165.02      162.89      6.82 o 
   7   4   6       62.76       68.27     14.89 o 
   8   4   6       30.85       27.87     16.97 o 
 -10   5   6        0.98        2.52      5.09 o 
  -9   5   6      660.37      667.07     38.39 o 
  -8   5   6        2.83        3.10      2.07 o 
  -7   5   6       82.68       83.14      4.26 o 
  -6   5   6       15.92       20.18      5.38 o 
  -5   5   6       64.79       56.38      4.92 o 
  -4   5   6        6.95       10.90      3.63 o 
  -3   5   6      563.68      499.63     11.35 o 
  -2   5   6      440.04      405.18     11.40 o 
  -1   5   6       39.86       28.76      2.39 o 
   0   5   6     1469.30     1538.68     22.97 o 
   1   5   6     1723.02     1730.70     77.75 o 
   2   5   6      180.36      189.73      5.36 o 
   3   5   6      414.98      428.14     10.08 o 
   4   5   6      113.64      121.97      5.11 o 
   5   5   6       21.69       24.62      2.88 o 
   6   5   6       23.12       24.76      4.13 o 
   7   5   6       21.97       15.79      5.87 o 
   8   5   6        0.07        2.20      4.60 o 
  -9   6   6       85.06       84.19      7.84 o 
  -8   6   6      365.43      347.72     14.59 o 
  -7   6   6      199.93      183.96      9.18 o 
  -6   6   6      589.34      576.32     19.18 o 
  -5   6   6      664.88      606.06     19.88 o 
  -4   6   6        1.10        1.78      1.92 o 
  -3   6   6     1113.87     1082.99     21.65 o 
  -2   6   6      436.77      420.30     17.93 o 
  -1   6   6      127.78      113.67      4.99 o 
   0   6   6        0.69        7.62      4.23 o 
   1   6   6        3.60        5.37      1.80 o 
   2   6   6      259.91      259.58      7.21 o 
   3   6   6      676.20      683.00     13.59 o 
   4   6   6       85.95       88.18      4.98 o 
   5   6   6      459.48      465.48     18.61 o 
   6   6   6       42.14       35.66      4.42 o 
   7   6   6      121.07      113.25     13.56 o 
   8   6   6        2.73        6.25      7.12 o 
  -9   7   6        0.07        1.69      3.08 o 
  -8   7   6       15.89       13.24      9.01 o 
  -7   7   6      762.73      704.34     45.58 o 
  -6   7   6      169.92      150.97      4.92 o 
  -5   7   6      736.95      729.96     11.83 o 
  -4   7   6     1317.40     1231.13     45.14 o 
  -3   7   6       59.05       48.46      3.01 o 
  -2   7   6      407.43      406.87      8.00 o 
  -1   7   6       13.54       13.74      3.65 o 
   0   7   6       12.25       16.37      4.41 o 
   1   7   6      394.94      379.67      9.29 o 
   2   7   6      698.26      701.66     11.68 o 
   3   7   6      274.31      260.28      8.25 o 
   4   7   6        2.63        4.09      1.83 o 
   5   7   6      307.12      304.06     11.97 o 
   6   7   6       16.97       17.19      4.70 o 
   7   7   6       63.44       61.20      7.95 o 
   8   7   6       53.88       45.99      9.49 o 
  -9   8   6        4.14        1.77      2.55 o 
  -8   8   6       16.48       10.80      7.50 o 
  -7   8   6      221.11      179.92     14.77 o 
  -6   8   6      452.51      436.17     19.69 o 
  -5   8   6       22.56       17.64      3.00 o 
  -4   8   6      265.54      230.69      9.79 o 
  -3   8   6      279.52      289.20      8.32 o 
  -2   8   6     3450.78     3387.50     57.32 o 
  -1   8   6     1084.81     1104.01     16.76 o 
   0   8   6       97.06       92.45      4.91 o 
   1   8   6       12.54       14.57      3.77 o 
   2   8   6        7.49        7.43      2.71 o 
   3   8   6       10.63       11.97      3.87 o 
   4   8   6       29.80       30.07      4.26 o 
   5   8   6       84.47       84.11      5.31 o 
   6   8   6       70.10       75.11      6.16 o 
   7   8   6        2.62        3.72      2.89 o 
  -8   9   6        8.82        8.62      6.96 o 
  -7   9   6       61.99       67.06      5.80 o 
  -6   9   6        9.53       12.19      5.68 o 
  -5   9   6      131.96      103.67      6.43 o 
  -4   9   6       16.42       13.78      4.22 o 
  -3   9   6      677.26      729.35     16.99 o 
  -2   9   6      872.34      849.56     11.42 o 
  -1   9   6      546.98      548.16     14.04 o 
   0   9   6      961.13      931.40     22.02 o 
   1   9   6      611.30      591.52     10.48 o 
   2   9   6      989.87     1020.09     29.19 o 
   3   9   6      531.15      564.74     12.85 o 
   4   9   6      223.22      232.01     10.99 o 
   5   9   6      536.32      553.26     19.23 o 
   6   9   6       61.39       58.85      6.06 o 
   7   9   6        4.01        5.35      3.40 o 
  -8  10   6      139.29      135.75     12.42 o 
  -7  10   6       75.64       86.60      6.87 o 
  -6  10   6      265.32      247.40     12.83 o 
  -5  10   6        0.60        2.48      2.27 o 
  -4  10   6      269.63      297.99     14.59 o 
  -3  10   6      416.52      412.86     11.60 o 
  -2  10   6      122.51      124.00      6.03 o 
  -1  10   6       31.57       26.61      3.94 o 
   0  10   6        1.51        4.68      2.01 o 
   1  10   6     1062.65     1033.67     28.76 o 
   2  10   6       85.61       82.38      4.28 o 
   3  10   6      103.40       96.96      5.54 o 
   4  10   6       14.84       12.56      6.65 o 
   5  10   6       85.90       87.79      6.86 o 
   6  10   6        0.17        1.96      2.26 o 
  -7  11   6       18.34       25.63      6.34 o 
  -6  11   6      165.34      168.03     11.77 o 
  -5  11   6       90.25       86.99      7.41 o 
  -4  11   6      860.32      885.10     23.12 o 
  -3  11   6      435.71      420.55     21.31 o 
  -2  11   6        4.05        2.78      2.14 o 
  -1  11   6      871.73      839.72     17.54 o 
   0  11   6      536.30      540.56     12.77 o 
   1  11   6      578.03      567.44     19.93 o 
   2  11   6       82.65       86.93      6.02 o 
   3  11   6      353.27      339.85     12.28 o 
   4  11   6      248.39      251.43     13.34 o 
   5  11   6      141.16      124.59      9.40 o 
   6  11   6      126.89      116.87      9.99 o 
  -6  12   6      136.83      161.81     11.49 o 
  -5  12   6       49.29       69.17      6.13 o 
  -4  12   6       88.45       88.02      6.01 o 
  -3  12   6      126.03      126.80      7.11 o 
  -2  12   6       59.15       58.88      5.88 o 
  -1  12   6       70.43       72.74      4.90 o 
   0  12   6        1.24        2.51      2.07 o 
   1  12   6       42.40       36.02      9.39 o 
   2  12   6       64.26       62.04      5.01 o 
   3  12   6      203.92      199.17     11.45 o 
   4  12   6       19.96       18.81      7.94 o 
   5  12   6      259.66      235.54     16.15 o 
  -5  13   6      161.80      176.22     12.15 o 
  -4  13   6      344.80      360.90     16.75 o 
  -3  13   6      331.82      334.90     19.27 o 
  -2  13   6      498.28      526.10     26.92 o 
  -1  13   6      162.31      167.45      7.82 o 
   0  13   6      123.91      113.88      5.35 o 
   1  13   6        0.31        0.79      2.56 o 
   2  13   6        2.73        2.97      2.96 o 
   3  13   6      240.32      228.31     11.44 o 
   4  13   6        1.30        3.14      3.07 o 
  -4  14   6        7.85        7.09      4.12 o 
  -3  14   6        5.87        6.72      5.48 o 
  -2  14   6        5.97        3.46      3.52 o 
  -1  14   6        1.44        1.41      3.70 o 
   0  14   6       59.74       62.49      5.14 o 
   1  14   6      264.87      281.87     12.73 o 
   2  14   6        0.01        1.35      1.98 o 
   3  14   6       30.80       29.25      6.31 o 
  -2  15   6      246.90      247.86     18.61 o 
  -1  15   6        0.96        3.00      3.24 o 
   0  15   6      330.40      338.59     24.77 o 
   1  15   6        2.50        3.04      2.13 o 
  -9   0   7       38.63       40.60      6.39 o 
  -7   0   7     4311.80     4643.67    174.69 o 
  -5   0   7     1059.88     1069.81     23.24 o 
  -3   0   7     2157.57     2218.38     39.83 o 
  -1   0   7       63.52       79.57      4.11 o 
   1   0   7       50.07       41.05      4.77 o 
   3   0   7        5.80        5.36      2.17 o 
   5   0   7      586.23      604.11     12.53 o 
   7   0   7      340.23      322.51     40.04 o 
 -10   1   7      350.82      375.38     31.19 o 
  -9   1   7      249.92      261.22     14.30 o 
  -8   1   7      867.42      965.62     59.94 o 
  -7   1   7        0.00        1.26      1.04 o 
  -6   1   7     1659.54     1716.90     39.87 o 
  -5   1   7        0.22        0.98      0.65 o 
  -4   1   7       12.97       15.08      1.75 o 
  -3   1   7      406.54      447.01      6.20 o 
  -2   1   7      529.09      527.24      6.72 o 
  -1   1   7       94.03       79.95      3.15 o 
   0   1   7        0.35        0.96      1.42 o 
   1   1   7       48.76       44.56      3.03 o 
   2   1   7      304.92      319.85      8.32 o 
   3   1   7        1.00        1.75      1.11 o 
   4   1   7        0.15        1.29      0.90 o 
   5   1   7      256.59      233.69     12.88 o 
   6   1   7      133.68      132.13      9.60 o 
   7   1   7       19.43       21.67      8.68 o 
   8   1   7       69.12       65.32     10.96 o 
 -10   2   7       38.75       12.10     20.20 o 
  -9   2   7      171.09      157.04     11.37 o 
  -8   2   7       81.10       81.90      4.71 o 
  -7   2   7        3.25        2.53      1.84 o 
  -6   2   7      498.05      502.06     12.41 o 
  -5   2   7     1472.58     1490.66     25.35 o 
  -4   2   7      105.13       98.83      3.92 o 
  -3   2   7     1129.30     1109.19      8.82 o 
  -2   2   7      445.50      471.32      5.97 o 
  -1   2   7      126.84      109.53      4.02 o 
   0   2   7       58.18       55.64      3.51 o 
   1   2   7     1999.31     2079.14     28.25 o 
   2   2   7       71.07       64.86      3.97 o 
   3   2   7      190.03      185.88      5.99 o 
   4   2   7       11.16       13.00      4.41 o 
   5   2   7      463.04      454.48      9.67 o 
   6   2   7       15.78       17.84      7.07 o 
   7   2   7        5.10        7.34      4.34 o 
   8   2   7       10.15        7.98      5.89 o 
 -10   3   7       10.84        9.58     23.75 o 
  -9   3   7       92.42       97.67      5.63 o 
  -8   3   7      117.99      137.84      6.25 o 
  -7   3   7      160.27      162.78      5.56 o 
  -6   3   7      348.80      356.39      7.88 o 
  -5   3   7       46.49       45.33      3.46 o 
  -4   3   7     1727.88     1724.22     70.50 o 
  -3   3   7      185.72      175.50      3.77 o 
  -2   3   7      496.60      517.63     13.92 o 
  -1   3   7      360.48      375.94      5.81 o 
   0   3   7      360.13      410.38      6.76 o 
   1   3   7       26.81       27.91      2.59 o 
   2   3   7        8.84       11.74      3.08 o 
   3   3   7       16.02       13.76      3.71 o 
   4   3   7       70.10       67.26      4.03 o 
   5   3   7       76.91       79.77      4.77 o 
   6   3   7       70.12       77.29      7.90 o 
   7   3   7       86.94       87.49      9.67 o 
   8   3   7       26.67       13.45      6.36 o 
 -10   4   7       23.43       15.69     27.92 o 
  -9   4   7       36.46       35.06      6.01 o 
  -8   4   7      106.29      101.65      5.07 o 
  -7   4   7       91.55       92.54      4.42 o 
  -6   4   7        1.07        2.17      1.62 o 
  -5   4   7      140.37      121.05      5.78 o 
  -4   4   7      621.04      626.07     14.03 o 
  -3   4   7      224.87      215.10      5.11 o 
  -2   4   7       24.86       20.56      3.00 o 
  -1   4   7     2804.23     2915.07     28.69 o 
   0   4   7      166.87      179.41      5.27 o 
   1   4   7      548.07      527.83     11.13 o 
   2   4   7      605.24      596.56     13.23 o 
   3   4   7     1592.00     1649.49     32.60 o 
   4   4   7      194.83      187.53      7.99 o 
   5   4   7      117.14      114.32      5.48 o 
   6   4   7        7.66        9.63      4.54 o 
   7   4   7        3.95        8.39      4.04 o 
   8   4   7       46.19       45.92     11.84 o 
  -9   5   7        4.81        3.83      3.88 o 
  -8   5   7       58.27       47.92      4.84 o 
  -7   5   7       52.77       54.60      3.81 o 
  -6   5   7        1.29        2.69      1.41 o 
  -5   5   7       54.92       54.11      6.20 o 
  -4   5   7      780.37      774.92     13.60 o 
  -3   5   7        3.45        2.42      0.69 o 
  -2   5   7      715.01      675.25     11.31 o 
  -1   5   7      102.17      102.95      4.52 o 
   0   5   7      268.16      269.62      6.93 o 
   1   5   7       41.79       47.52      3.23 o 
   2   5   7       16.06       11.38      3.20 o 
   3   5   7      306.38      299.78      9.24 o 
   4   5   7       99.22       93.28      5.53 o 
   5   5   7      135.09      134.77      4.90 o 
   6   5   7      297.22      299.00     14.59 o 
   7   5   7        5.11        5.67      3.82 o 
   8   5   7       86.84       93.96     16.15 o 
  -9   6   7      128.30      125.12      9.33 o 
  -8   6   7        0.08        1.48      2.84 o 
  -7   6   7       22.93       20.78      3.65 o 
  -6   6   7       10.48       16.35      7.33 o 
  -5   6   7       82.09       65.62      4.30 o 
  -4   6   7      393.13      398.32     12.14 o 
  -3   6   7      578.54      564.80     28.75 o 
  -2   6   7      835.52      727.65     23.93 o 
  -1   6   7     1988.71     1973.45     49.87 o 
   0   6   7       42.63       45.78      3.61 o 
   1   6   7     1512.60     1474.85     25.92 o 
   2   6   7       90.77       87.22      5.00 o 
   3   6   7      265.01      258.96     10.57 o 
   4   6   7      242.07      240.99     10.01 o 
   5   6   7        1.43        1.81      1.18 o 
   6   6   7        3.02        1.56      2.09 o 
   7   6   7        8.51        9.53      6.40 o 
   8   6   7        5.27        9.20      7.13 o 
  -9   7   7        5.21        5.88      4.83 o 
  -8   7   7      116.28      125.63      8.72 o 
  -7   7   7       15.59       11.05      5.04 o 
  -6   7   7        4.20       11.92      5.22 o 
  -5   7   7      299.02      315.18     12.65 o 
  -4   7   7       18.78       16.48      5.66 o 
  -3   7   7       15.84       13.48      2.62 o 
  -2   7   7        3.37        3.52      1.17 o 
  -1   7   7        2.20        2.91      1.72 o 
   0   7   7      238.22      249.43      7.13 o 
   1   7   7       69.17       73.33      4.46 o 
   2   7   7      284.43      282.15      9.00 o 
   3   7   7      274.80      285.91     10.61 o 
   4   7   7       76.21       75.65      4.20 o 
   5   7   7        0.04        1.12      2.21 o 
   6   7   7      108.95      117.01     12.11 o 
   7   7   7        6.54        4.67      6.11 o 
  -9   8   7       16.31        8.34     11.80 o 
  -8   8   7      145.38      135.20      8.58 o 
  -7   8   7        0.05        0.63      2.51 o 
  -6   8   7      111.82      110.91      7.13 o 
  -5   8   7      584.36      551.58     15.14 o 
  -4   8   7      161.27      181.06      7.80 o 
  -3   8   7       54.13       68.31      3.82 o 
  -2   8   7       96.87       82.45      4.15 o 
  -1   8   7      411.93      409.97     11.72 o 
   0   8   7      277.05      259.30      8.25 o 
   1   8   7       24.57       26.14      6.59 o 
   2   8   7        8.95       10.08      2.64 o 
   3   8   7        4.85        4.84      1.78 o 
   4   8   7        2.21        3.52      1.57 o 
   5   8   7       55.86       60.48      6.32 o 
   6   8   7       19.19       18.43     11.88 o 
   7   8   7        8.94       10.28      6.83 o 
  -8   9   7       81.02       90.77      6.32 o 
  -7   9   7       64.24       61.65      6.20 o 
  -6   9   7        5.99        7.90      3.51 o 
  -5   9   7       26.11       20.73      8.43 o 
  -4   9   7       39.00       25.62      6.37 o 
  -3   9   7      139.20      137.61      7.22 o 
  -2   9   7     1177.02     1098.53     30.18 o 
  -1   9   7      319.49      352.05      7.84 o 
   0   9   7       55.43       57.69      5.84 o 
   1   9   7      672.46      688.32     20.69 o 
   2   9   7      226.09      231.68      7.71 o 
   3   9   7       11.08        9.99      3.50 o 
   4   9   7        8.55        8.84      4.01 o 
   5   9   7       75.37       70.26      6.51 o 
   6   9   7       44.04       38.48     13.74 o 
  -7  10   7        0.14        1.94      2.08 o 
  -6  10   7       48.34       40.01      7.84 o 
  -5  10   7      225.15      225.22     11.83 o 
  -4  10   7      534.34      545.77     16.84 o 
  -3  10   7        3.68        1.97      2.38 o 
  -2  10   7        0.09        1.44      1.74 o 
  -1  10   7        6.59       10.41      3.30 o 
   0  10   7       54.61       58.85      3.87 o 
   1  10   7       13.85       12.56      4.55 o 
   2  10   7      117.85      130.21      5.50 o 
   3  10   7      699.99      712.07     20.09 o 
   4  10   7       29.23       26.97      4.48 o 
   5  10   7       65.35       59.02      6.85 o 
   6  10   7      103.18      105.26     13.12 o 
  -7  11   7       97.87       99.70      8.77 o 
  -6  11   7        3.50        1.71      2.51 o 
  -5  11   7      208.64      210.96     13.85 o 
  -4  11   7       39.33       27.42     11.98 o 
  -3  11   7        0.03        1.28      2.37 o 
  -2  11   7        3.13        2.92      2.60 o 
  -1  11   7        0.03        0.59      1.45 o 
   0  11   7       19.68       20.87      6.78 o 
   1  11   7       27.59       17.81      5.76 o 
   2  11   7       34.05       28.60      8.92 o 
   3  11   7      675.72      676.97     23.01 o 
   4  11   7       58.48       59.64      5.15 o 
   5  11   7       80.80       89.09      7.39 o 
  -6  12   7        1.31        3.32      2.89 o 
  -5  12   7        0.10        1.07      3.08 o 
  -4  12   7       28.32       19.69      6.14 o 
  -3  12   7        0.21        0.99      2.20 o 
  -2  12   7      290.36      295.28     13.11 o 
  -1  12   7        1.85        5.72      3.06 o 
   0  12   7      384.97      364.57     12.81 o 
   1  12   7       55.32       60.97      4.90 o 
   2  12   7      316.27      311.75     15.80 o 
   3  12   7       29.36       21.04     12.24 o 
   4  12   7      440.34      446.84     22.51 o 
  -5  13   7       10.00       16.42     10.99 o 
  -4  13   7        4.30        4.05      4.03 o 
  -3  13   7      127.87      126.34      8.79 o 
  -2  13   7      316.57      312.99     17.21 o 
  -1  13   7        2.69        2.93      2.37 o 
   0  13   7        0.56        1.62      2.40 o 
   1  13   7        1.35        1.51      2.07 o 
   2  13   7        0.06        0.43      2.51 o 
   3  13   7       11.18        9.34      6.67 o 
  -4  14   7      246.41      271.24     17.74 o 
  -3  14   7        8.85        9.30      6.65 o 
  -2  14   7        6.01        9.19      7.08 o 
  -1  14   7        2.58        5.12      4.32 o 
   0  14   7      720.68      825.02     27.35 o 
   1  14   7       83.35       85.63      5.55 o 
   2  14   7      329.11      353.40     19.81 o 
 -10   0   8       25.37       11.31     12.62 o 
  -8   0   8      522.58      453.43     18.92 o 
  -6   0   8        4.63        6.62      3.93 o 
  -4   0   8      226.15      193.15      6.47 o 
  -2   0   8      371.13      297.47     24.16 o 
   0   0   8      339.28      377.93     11.37 o 
   2   0   8      881.92      902.41     25.20 o 
   4   0   8       48.15       40.24      4.74 o 
   6   0   8      374.33      374.08     22.35 o 
   8   0   8        2.43        8.47      8.76 o 
  -9   1   8       52.25       50.30      5.46 o 
  -8   1   8       87.17       91.02      5.87 o 
  -7   1   8       19.84       19.28      5.69 o 
  -6   1   8     1109.86     1086.29     24.04 o 
  -5   1   8      330.48      338.35      6.53 o 
  -4   1   8      265.52      248.17      5.88 o 
  -3   1   8        6.08        6.62      1.76 o 
  -2   1   8        4.82        6.04      1.55 o 
  -1   1   8       78.14       63.80      3.68 o 
   0   1   8      413.49      472.47      9.55 o 
   1   1   8     1853.06     1815.64     29.08 o 
   2   1   8      163.75      169.89      5.99 o 
   3   1   8     1135.11     1181.36     18.86 o 
   4   1   8      334.89      356.57      8.45 o 
   5   1   8      134.87      140.65      4.61 o 
   6   1   8        4.25        4.74      4.14 o 
   7   1   8        9.82       12.58      7.06 o 
   8   1   8      455.83      410.95     27.69 o 
 -10   2   8      205.14      236.33     34.85 o 
  -9   2   8       34.38       30.78      5.56 o 
  -8   2   8      232.32      226.56      8.88 o 
  -7   2   8      127.87      123.86      5.65 o 
  -6   2   8      179.55      189.16      8.36 o 
  -5   2   8      914.48      930.31     22.86 o 
  -4   2   8      220.21      191.37      4.60 o 
  -3   2   8      114.00      116.04      4.01 o 
  -2   2   8        1.20        2.65      0.99 o 
  -1   2   8       50.36       51.16      3.28 o 
   0   2   8      165.52      167.17      6.35 o 
   1   2   8      267.53      289.69      7.51 o 
   2   2   8      575.68      631.62     13.14 o 
   3   2   8        8.44        8.09      2.76 o 
   4   2   8      329.49      335.25      7.34 o 
   5   2   8        0.20        1.36      1.26 o 
   6   2   8       25.54       25.07     12.51 o 
   7   2   8        0.16        5.64      4.00 o 
   8   2   8      178.79      184.69     16.48 o 
 -10   3   8       18.79        9.51     21.18 o 
  -9   3   8       27.34       26.74      5.89 o 
  -8   3   8      122.21      119.94      5.75 o 
  -7   3   8       10.63       11.38      3.73 o 
  -6   3   8      922.61      918.93     28.09 o 
  -5   3   8       67.45       80.55      4.17 o 
  -4   3   8      626.71      628.56     11.33 o 
  -3   3   8     1327.45     1264.85     19.86 o 
  -2   3   8      265.80      285.95      6.01 o 
  -1   3   8      904.79      881.50     15.13 o 
   0   3   8       68.22       82.06      4.33 o 
   1   3   8      399.82      394.53      9.29 o 
   2   3   8      271.71      270.05      8.18 o 
   3   3   8       19.96       19.50      4.71 o 
   4   3   8        4.10        6.18      2.07 o 
   5   3   8       30.62       31.47      4.30 o 
   6   3   8        0.75        4.58      5.10 o 
   7   3   8        9.03        7.80      4.05 o 
   8   3   8       58.68       60.55     12.91 o 
  -9   4   8       14.67        9.02      9.88 o 
  -8   4   8       60.34       67.88      6.26 o 
  -7   4   8       96.25       93.20      5.31 o 
  -6   4   8      183.29      165.28      7.03 o 
  -5   4   8     1172.40     1187.96     24.97 o 
  -4   4   8      434.42      391.06      8.80 o 
  -3   4   8        1.72        5.42      1.55 o 
  -2   4   8      340.36      311.04      6.65 o 
  -1   4   8      372.81      376.73      8.93 o 
   0   4   8        0.45        1.83      1.71 o 
   1   4   8       12.44       10.81      4.05 o 
   2   4   8       15.22       17.46      3.51 o 
   3   4   8      839.24      850.19     21.11 o 
   4   4   8      155.74      153.05      6.52 o 
   5   4   8       52.19       51.15      5.46 o 
   6   4   8       62.17       57.09      8.98 o 
   7   4   8       39.56       23.34     12.75 o 
   8   4   8       49.45       41.13     10.35 o 
  -9   5   8        5.57        3.97      3.86 o 
  -8   5   8        0.03        1.82      2.84 o 
  -7   5   8      347.51      334.62     10.58 o 
  -6   5   8        2.57        2.55      1.87 o 
  -5   5   8      602.48      577.13     11.01 o 
  -4   5   8        1.97        1.29      1.64 o 
  -3   5   8        0.08        0.71      0.44 o 
  -2   5   8        0.07        0.72      0.61 o 
  -1   5   8      204.76      179.27      5.83 o 
   0   5   8      183.36      179.23      6.07 o 
   1   5   8      207.99      200.61      6.61 o 
   2   5   8      920.89      963.73     22.49 o 
   3   5   8      121.26      119.31      6.04 o 
   4   5   8      254.71      265.11      8.70 o 
   5   5   8      376.74      378.64     13.13 o 
   6   5   8        9.71       10.52      5.87 o 
   7   5   8       50.24       55.92     14.10 o 
  -9   6   8        0.41        1.04      8.20 o 
  -8   6   8      522.88      533.23     27.72 o 
  -7   6   8      404.26      381.83     14.95 o 
  -6   6   8      377.59      363.08     14.69 o 
  -5   6   8      310.20      302.68     11.47 o 
  -4   6   8     1036.61     1058.18     29.49 o 
  -3   6   8      622.58      599.32     14.49 o 
  -2   6   8      194.04      169.90      6.31 o 
  -1   6   8     1108.65     1120.49     16.39 o 
   0   6   8      267.99      265.65      8.03 o 
   1   6   8        8.42        9.57      2.66 o 
   2   6   8       23.97       29.67      6.90 o 
   3   6   8        0.92        3.00      2.13 o 
   4   6   8      408.54      406.57     15.37 o 
   5   6   8      173.19      151.62      7.43 o 
   6   6   8        9.95        8.86      7.15 o 
   7   6   8      152.89      157.27     16.56 o 
  -9   7   8       81.57       70.80      7.92 o 
  -8   7   8       12.34        7.75      4.98 o 
  -7   7   8       29.95       37.89      5.16 o 
  -6   7   8       60.36       59.89      4.55 o 
  -5   7   8      330.54      364.03     10.65 o 
  -4   7   8      153.31      124.98      6.16 o 
  -3   7   8      954.31      949.97     32.52 o 
  -2   7   8     1002.33      989.16     22.45 o 
  -1   7   8      416.26      407.84     11.09 o 
   0   7   8     1206.08     1222.71     27.64 o 
   1   7   8      282.96      292.62      9.97 o 
   2   7   8        8.14        9.82      3.22 o 
   3   7   8      152.87      158.40      5.67 o 
   4   7   8      146.38      150.84      6.70 o 
   5   7   8       56.65       64.06      6.82 o 
   6   7   8       26.84       30.76      9.92 o 
   7   7   8      124.93      112.71     14.71 o 
  -8   8   8       62.14       71.53      5.65 o 
  -7   8   8       22.79       20.46      8.40 o 
  -6   8   8      126.06      123.31      8.17 o 
  -5   8   8      351.33      294.23     12.46 o 
  -4   8   8      658.00      668.24     16.29 o 
  -3   8   8      348.31      288.50     11.60 o 
  -2   8   8      129.85      110.32      5.72 o 
  -1   8   8      246.44      247.24     10.04 o 
   0   8   8     2611.20     2646.96     71.59 o 
   1   8   8      192.05      200.00      7.39 o 
   2   8   8      189.64      187.11      6.56 o 
   3   8   8        9.15        8.97      3.82 o 
   4   8   8        0.62        1.60      1.57 o 
   5   8   8        9.87        6.54      4.01 o 
   6   8   8        4.26        5.56      4.64 o 
  -8   9   8        0.03        1.69      2.90 o 
  -7   9   8      107.01      128.38      8.34 o 
  -6   9   8       11.03       10.42      6.01 o 
  -5   9   8       99.35      103.90      7.30 o 
  -4   9   8        2.86        1.83      2.35 o 
  -3   9   8       22.97       16.03      4.16 o 
  -2   9   8       36.62       46.89      3.76 o 
  -1   9   8       70.77       82.39      4.90 o 
   0   9   8      298.13      286.09     10.97 o 
   1   9   8      682.38      708.25     15.47 o 
   2   9   8      467.10      460.75     16.65 o 
   3   9   8      163.32      166.41      6.70 o 
   4   9   8      373.55      379.66     14.97 o 
   5   9   8      180.91      185.04     11.61 o 
   6   9   8      100.62       94.53     11.57 o 
  -7  10   8      100.50      120.70      9.71 o 
  -6  10   8      296.55      301.52     14.78 o 
  -5  10   8      391.70      424.21     17.99 o 
  -4  10   8      301.47      282.03     11.78 o 
  -3  10   8        3.42        1.58      2.81 o 
  -2  10   8      441.38      455.81     18.16 o 
  -1  10   8      328.20      312.29     11.94 o 
   0  10   8       43.24       44.88      4.92 o 
   1  10   8       22.22       18.31      7.02 o 
   2  10   8       91.42       91.16      4.94 o 
   3  10   8      480.60      484.89     18.24 o 
   4  10   8        1.42        1.77      2.28 o 
   5  10   8      226.60      217.62     14.78 o 
  -6  11   8      139.81      145.58     11.98 o 
  -5  11   8       29.20       41.52      5.78 o 
  -4  11   8      275.26      304.40     17.63 o 
  -3  11   8       28.75       24.24      6.16 o 
  -2  11   8      540.76      529.69     18.58 o 
  -1  11   8      236.08      220.69      9.02 o 
   0  11   8       20.55       16.07      5.72 o 
   1  11   8      647.93      650.73     19.89 o 
   2  11   8      280.38      276.00     12.50 o 
   3  11   8      574.49      602.36     22.39 o 
   4  11   8       44.76       35.54      7.20 o 
   5  11   8       44.19       36.40      7.40 o 
  -6  12   8        2.77        2.45      4.68 o 
  -5  12   8       63.46       73.54      6.73 o 
  -4  12   8      153.68      185.56     10.95 o 
  -3  12   8       52.32       68.69      5.55 o 
  -2  12   8      105.09      101.30      7.60 o 
  -1  12   8      131.87      126.87      8.45 o 
   0  12   8      224.30      224.50     11.25 o 
   1  12   8        0.19        2.11      2.65 o 
   2  12   8       15.62       14.78      8.49 o 
   3  12   8        2.98        3.53      2.47 o 
   4  12   8        3.34        1.17      3.23 o 
  -4  13   8       87.50      100.94      8.80 o 
  -3  13   8       13.85        9.75      4.28 o 
  -2  13   8      279.71      315.32     14.47 o 
  -1  13   8      458.83      457.07     28.82 o 
   0  13   8      230.06      251.00     12.73 o 
   1  13   8       65.26       66.74      5.37 o 
   2  13   8      146.66      149.46      9.79 o 
  -2  14   8        0.54        1.85      3.45 o 
  -1  14   8       52.44       50.21      6.47 o 
   0  14   8        1.72        3.23      4.23 o 
  -9   0   9       44.94       41.50      6.66 o 
  -7   0   9      208.56      206.94     18.25 o 
  -5   0   9     3486.30     3676.65     49.59 o 
  -3   0   9      775.79      767.74     21.65 o 
  -1   0   9     2539.15     2577.67     76.85 o 
   1   0   9       54.52       62.77      5.02 o 
   3   0   9       18.99       26.99      5.66 o 
   5   0   9        0.09       -0.16      1.92 o 
   7   0   9       31.58       32.96     32.84 o 
  -9   1   9        0.74        1.23      1.56 o 
  -8   1   9      364.58      378.86     15.68 o 
  -7   1   9        3.61        4.78      2.10 o 
  -6   1   9      854.11      845.70     23.31 o 
  -5   1   9      387.47      372.82      8.37 o 
  -4   1   9     3312.11     3417.56     45.37 o 
  -3   1   9       18.99       23.05      4.00 o 
  -2   1   9       56.53       57.75      3.20 o 
  -1   1   9       87.60      103.82      4.24 o 
   0   1   9      549.11      581.40     12.49 o 
   1   1   9        1.97        2.27      1.62 o 
   2   1   9        4.86        5.70      1.99 o 
   3   1   9        2.33        2.21      1.68 o 
   4   1   9      151.38      158.80      6.59 o 
   5   1   9        0.33        0.92      1.11 o 
   6   1   9        3.64        4.92      5.37 o 
   7   1   9      105.88       92.54     11.52 o 
  -9   2   9        3.37        2.56      2.76 o 
  -8   2   9       78.94       64.84      5.22 o 
  -7   2   9      104.11       99.83      4.70 o 
  -6   2   9      392.79      386.00     13.37 o 
  -5   2   9        0.85        3.95      1.49 o 
  -4   2   9       85.45       76.85      2.81 o 
  -3   2   9     1028.64     1027.63     15.48 o 
  -2   2   9       89.77       85.70      3.82 o 
  -1   2   9      853.20      840.97     15.99 o 
   0   2   9      116.25      115.65      5.32 o 
   1   2   9      144.21      142.41      5.35 o 
   2   2   9       39.96       39.02      3.84 o 
   3   2   9      627.41      619.94     31.88 o 
   4   2   9        7.10        8.21      3.24 o 
   5   2   9       57.64       59.50      4.58 o 
   6   2   9        0.00        2.69      4.40 o 
   7   2   9      198.98      220.24     15.44 o 
  -9   3   9        6.87        6.89      4.39 o 
  -8   3   9      208.24      220.73     10.09 o 
  -7   3   9      154.13      165.83      7.00 o 
  -6   3   9      208.17      226.68      7.95 o 
  -5   3   9      307.95      302.48      9.11 o 
  -4   3   9      103.72      117.44      3.23 o 
  -3   3   9      732.28      705.50      9.99 o 
  -2   3   9     2673.84     2747.65     78.84 o 
  -1   3   9       25.93       25.49      3.52 o 
   0   3   9      373.95      373.15      8.04 o 
   1   3   9        1.81        3.79      1.91 o 
   2   3   9      180.78      192.33      7.30 o 
   3   3   9       28.87       35.79      4.53 o 
   4   3   9       20.93       22.42      5.38 o 
   5   3   9       29.73       25.93      7.98 o 
   6   3   9        8.22        9.39      4.99 o 
   7   3   9        2.51        3.43      5.31 o 
  -9   4   9        0.03        1.71      3.76 o 
  -8   4   9       31.36       29.20      4.34 o 
  -7   4   9       75.95       73.34      4.73 o 
  -6   4   9      269.39      267.22      9.63 o 
  -5   4   9        3.93        5.09      2.70 o 
  -4   4   9       51.92       54.75      4.33 o 
  -3   4   9      268.16      231.17      6.12 o 
  -2   4   9      195.62      191.90      4.73 o 
  -1   4   9        7.42        9.92      3.28 o 
   0   4   9      178.79      169.11      5.52 o 
   1   4   9     1160.31     1221.35     27.42 o 
   2   4   9      112.97      106.27      5.56 o 
   3   4   9      232.68      229.75      8.71 o 
   4   4   9       47.24       45.50      6.18 o 
   5   4   9      426.11      447.16     15.56 o 
   6   4   9       76.93       63.50      8.80 o 
   7   4   9      101.36      100.37     12.11 o 
  -9   5   9        1.42        2.75      3.60 o 
  -8   5   9        0.04        1.76      1.91 o 
  -7   5   9      120.76      109.67      5.08 o 
  -6   5   9        0.15        4.15      2.12 o 
  -5   5   9      101.57       96.62      5.27 o 
  -4   5   9        7.35       11.63      4.06 o 
  -3   5   9       34.60       34.29      2.84 o 
  -2   5   9       84.56       76.29      3.09 o 
  -1   5   9        0.16        2.07      2.14 o 
   0   5   9     1005.83     1030.10     24.09 o 
   1   5   9       71.27       77.06      4.00 o 
   2   5   9      172.69      174.21      7.88 o 
   3   5   9        0.38        2.71      1.50 o 
   4   5   9        4.95        4.80      2.03 o 
   5   5   9      254.33      255.15     11.70 o 
   6   5   9        0.16        1.96      3.17 o 
   7   5   9       11.55        5.13      6.66 o 
  -9   6   9        0.10        1.94      3.04 o 
  -8   6   9       21.96       15.65      9.60 o 
  -7   6   9      154.33      146.86      9.62 o 
  -6   6   9       38.71       41.78      4.74 o 
  -5   6   9       70.30       61.40      5.07 o 
  -4   6   9       13.06       25.77      7.23 o 
  -3   6   9       89.88       74.52      4.03 o 
  -2   6   9      530.43      532.61     10.80 o 
  -1   6   9      239.14      258.91      9.73 o 
   0   6   9      149.14      146.74      6.63 o 
   1   6   9      909.32      941.81     13.03 o 
   2   6   9       63.18       61.58      5.04 o 
   3   6   9      845.54      883.54     30.00 o 
   4   6   9       19.35       21.56      3.63 o 
   5   6   9      265.76      283.60     12.78 o 
   6   6   9      105.79       95.76     13.60 o 
  -8   7   9      233.73      278.31     16.62 o 
  -7   7   9        0.32        2.28      2.50 o 
  -6   7   9      309.70      313.29     10.53 o 
  -5   7   9        0.63        2.79      1.62 o 
  -4   7   9       21.27       31.45     11.05 o 
  -3   7   9       45.29       56.17      7.71 o 
  -2   7   9       47.69       55.18      4.40 o 
  -1   7   9      113.76      109.47      5.56 o 
   0   7   9       57.46       53.34      4.30 o 
   1   7   9       38.36       35.49      8.25 o 
   2   7   9        0.52        2.62      2.38 o 
   3   7   9        0.02        1.59      1.69 o 
   4   7   9      180.29      180.42      7.78 o 
   5   7   9       97.27       91.65      7.58 o 
   6   7   9       70.48       61.96      8.22 o 
  -8   8   9        1.33        1.20      1.95 o 
  -7   8   9        2.31        3.19      2.34 o 
  -6   8   9      169.78      161.75      9.43 o 
  -5   8   9       23.39       15.83      5.60 o 
  -4   8   9      186.71      177.29      7.25 o 
  -3   8   9      799.61      724.50     21.93 o 
  -2   8   9      147.29      169.14      6.02 o 
  -1   8   9        0.04        1.29      1.89 o 
   0   8   9        6.05        6.97      3.02 o 
   1   8   9      255.47      256.60      8.21 o 
   2   8   9      258.22      270.70     11.34 o 
   3   8   9       20.22       21.10      7.48 o 
   4   8   9        0.05        1.14      1.71 o 
   5   8   9        0.11        1.99      2.38 o 
   6   8   9        5.59        7.43      6.97 o 
  -7   9   9      148.64      150.09     11.07 o 
  -6   9   9       91.42      106.41      7.91 o 
  -5   9   9       67.35       66.47      6.11 o 
  -4   9   9        1.33        1.84      2.60 o 
  -3   9   9        6.09        6.09      3.32 o 
  -2   9   9        3.96        4.43      1.88 o 
  -1   9   9       35.95       45.59      5.14 o 
   0   9   9      627.50      606.00     21.02 o 
   1   9   9       30.22       34.96      5.00 o 
   2   9   9        2.06        5.18      2.66 o 
   3   9   9       84.09       85.64      4.79 o 
   4   9   9       29.27       19.82     11.17 o 
   5   9   9       48.00       43.75      6.17 o 
  -7  10   9        7.76        6.69      3.19 o 
  -6  10   9       41.21       45.09      6.16 o 
  -5  10   9       17.65       13.59      8.62 o 
  -4  10   9       41.31       23.93     12.97 o 
  -3  10   9       24.88       24.46      6.79 o 
  -2  10   9      308.30      302.01     11.00 o 
  -1  10   9       72.15       59.14      5.73 o 
   0  10   9       45.59       48.22      5.66 o 
   1  10   9       10.71        9.90      4.05 o 
   2  10   9        0.76        2.27      1.96 o 
   3  10   9       75.50       73.78      5.96 o 
   4  10   9       64.52       72.63      6.98 o 
  -6  11   9       46.53       55.59      5.64 o 
  -5  11   9       74.74       77.26      6.64 o 
  -4  11   9       41.11       35.16      7.23 o 
  -3  11   9      339.32      346.17     18.99 o 
  -2  11   9       18.59        9.36      4.63 o 
  -1  11   9       43.69       40.66      8.73 o 
   0  11   9       27.25       18.48      5.67 o 
   1  11   9        6.69        7.43      3.82 o 
   2  11   9        5.72        4.98      3.43 o 
   3  11   9        3.33        4.64      4.24 o 
   4  11   9       12.69        7.86      6.83 o 
  -5  12   9       12.01       10.94      5.65 o 
  -4  12   9        9.95       21.62      7.08 o 
  -3  12   9       32.92       35.20      7.86 o 
  -2  12   9       25.78       17.82     10.63 o 
  -1  12   9        9.59        9.84      5.82 o 
   0  12   9      342.20      335.73     13.97 o 
   1  12   9       11.51       15.24      4.26 o 
   2  12   9      180.82      174.87     10.79 o 
   3  12   9       24.69       19.71      5.87 o 
  -3  13   9       20.06        9.16      7.58 o 
  -2  13   9       69.43       73.12      5.76 o 
  -1  13   9       82.10       72.14      6.45 o 
   0  13   9       93.54       89.16      7.05 o 
   1  13   9        3.91        3.39      3.04 o 
  -8   0  10       34.01       25.81     20.30 o 
  -6   0  10       33.60       20.49     10.77 o 
  -4   0  10       96.77       99.94      6.69 o 
  -2   0  10      592.73      561.13     14.19 o 
   0   0  10      133.54      137.92      9.09 o 
   2   0  10      137.01      129.22      8.84 o 
   4   0  10      204.56      193.64      9.64 o 
   6   0  10       41.55       38.60     19.86 o 
  -9   1  10       36.09       38.16      6.85 o 
  -8   1  10        2.45        0.65      2.44 o 
  -7   1  10       91.63       83.46      6.11 o 
  -6   1  10      137.49      139.57      5.57 o 
  -5   1  10       98.98       89.92      4.29 o 
  -4   1  10      521.59      494.34      7.87 o 
  -3   1  10       42.96       45.44      3.97 o 
  -2   1  10       71.30       62.99      3.92 o 
  -1   1  10       39.86       42.34      4.16 o 
   0   1  10        6.52        6.79      2.02 o 
   1   1  10       40.53       34.96      3.43 o 
   2   1  10        7.87        8.16      2.67 o 
   3   1  10      319.17      320.00     11.82 o 
   4   1  10      303.05      305.52     12.41 o 
   5   1  10      337.07      357.31     17.93 o 
   6   1  10      110.72      100.53     11.56 o 
   7   1  10       46.39       48.11     18.81 o 
  -9   2  10       43.34       57.18      5.55 o 
  -8   2  10      341.04      364.28     20.20 o 
  -7   2  10        6.48        5.50      2.85 o 
  -6   2  10      224.64      200.15      8.04 o 
  -5   2  10      184.84      167.31      7.93 o 
  -4   2  10      796.52      814.15      9.30 o 
  -3   2  10     1050.54      927.84     80.67 o 
  -2   2  10      137.41      128.29      4.92 o 
  -1   2  10        0.00        1.11      1.35 o 
   0   2  10       21.01       30.94      7.23 o 
   1   2  10       31.22       27.96      4.24 o 
   2   2  10      186.99      194.47      8.74 o 
   3   2  10      186.92      190.23      6.76 o 
   4   2  10      110.40      108.84      6.19 o 
   5   2  10       15.60       11.32      4.11 o 
   6   2  10      116.76       98.66     11.15 o 
   7   2  10        3.15        2.77      4.22 o 
  -9   3  10        4.58        2.50      2.41 o 
  -8   3  10      105.67      103.36      7.38 o 
  -7   3  10      125.12      128.78      6.76 o 
  -6   3  10      212.99      206.14      8.06 o 
  -5   3  10        5.70        5.31      2.53 o 
  -4   3  10      913.80      826.17     18.10 o 
  -3   3  10      165.53      135.38      5.83 o 
  -2   3  10      937.55      967.97     21.81 o 
  -1   3  10     1261.52     1261.78     29.04 o 
   0   3  10       85.04       84.38      5.11 o 
   1   3  10      338.59      330.60      8.11 o 
   2   3  10       13.99       11.87      2.79 o 
   3   3  10       95.99       96.64      5.25 o 
   4   3  10       16.28       16.99      6.15 o 
   5   3  10       51.50       55.88      7.25 o 
   6   3  10        2.38        4.55      4.86 o 
  -9   4  10       55.20       55.46      6.09 o 
  -8   4  10       56.61       55.47      5.06 o 
  -7   4  10        7.10        7.34      3.76 o 
  -6   4  10       41.13       45.55      4.08 o 
  -5   4  10       87.66       73.71      5.56 o 
  -4   4  10      133.58      106.47      6.23 o 
  -3   4  10      587.33      597.99      8.20 o 
  -2   4  10      452.05      411.88      7.36 o 
  -1   4  10       42.18       34.96      5.17 o 
   0   4  10      487.20      506.77      9.08 o 
   1   4  10      225.50      239.37      9.49 o 
   2   4  10        3.25        3.29      2.16 o 
   3   4  10       25.76       25.06      4.73 o 
   4   4  10       72.95       71.35      5.06 o 
   5   4  10      104.19      100.94      8.26 o 
   6   4  10       49.04       36.15     19.41 o 
  -8   5  10        0.02        1.44      1.42 o 
  -7   5  10        0.77        1.61      1.60 o 
  -6   5  10       14.47       15.14      6.13 o 
  -5   5  10       16.02       14.86      5.36 o 
  -4   5  10        3.68        3.95      2.67 o 
  -3   5  10     1110.16      952.62     43.56 o 
  -2   5  10       34.52       31.44      4.11 o 
  -1   5  10      107.84      104.81      5.64 o 
   0   5  10        3.74        4.62      1.86 o 
   1   5  10       23.89       21.40      6.37 o 
   2   5  10       37.08       44.74      5.00 o 
   3   5  10      299.49      317.34     12.68 o 
   4   5  10      318.27      304.05     10.34 o 
   5   5  10        1.14        1.54      2.18 o 
   6   5  10      277.03      284.47     20.14 o 
  -8   6  10        1.64        0.66      2.24 o 
  -7   6  10        9.53        7.44      3.44 o 
  -6   6  10      686.91      637.32     17.80 o 
  -5   6  10      442.03      410.74     11.50 o 
  -4   6  10      273.99      253.74     11.98 o 
  -3   6  10       92.15       90.55      6.82 o 
  -2   6  10      843.15      846.81     24.07 o 
  -1   6  10      240.81      223.40      8.34 o 
   0   6  10      404.00      379.70     12.40 o 
   1   6  10      639.27      646.35     14.40 o 
   2   6  10       13.82       12.87      3.19 o 
   3   6  10       48.06       50.76      5.10 o 
   4   6  10      114.17      103.81      5.52 o 
   5   6  10       10.47        9.96      6.07 o 
   6   6  10      200.59      176.81     17.01 o 
  -8   7  10        0.03        1.13      2.81 o 
  -7   7  10        3.92        1.67      2.68 o 
  -6   7  10        7.24        7.42      3.30 o 
  -5   7  10      125.16      130.33      6.04 o 
  -4   7  10       53.76       53.22      5.87 o 
  -3   7  10       27.44       34.69      5.50 o 
  -2   7  10       69.33       57.53      4.08 o 
  -1   7  10      558.47      531.52     12.31 o 
   0   7  10      324.03      323.01      9.30 o 
   1   7  10      543.10      555.74     19.63 o 
   2   7  10     1383.88     1433.97     21.60 o 
   3   7  10      211.64      200.25      8.21 o 
   4   7  10        1.45        1.49      1.84 o 
   5   7  10       15.92       19.89      7.09 o 
  -7   8  10      278.48      308.02     18.36 o 
  -6   8  10       63.41       76.32      6.71 o 
  -5   8  10      139.24      141.05      7.26 o 
  -4   8  10      263.33      260.93      9.89 o 
  -3   8  10      220.53      177.98      7.29 o 
  -2   8  10      496.87      510.08     19.75 o 
  -1   8  10      584.25      530.87     22.27 o 
   0   8  10      128.17      123.96      5.39 o 
   1   8  10        9.14        7.18      3.15 o 
   2   8  10      976.19     1006.34     15.64 o 
   3   8  10        2.73        3.15      1.85 o 
   4   8  10      234.88      224.54     12.68 o 
   5   8  10        9.48        8.78      5.08 o 
  -7   9  10        5.24        4.55      2.43 o 
  -6   9  10        0.28        0.95      2.42 o 
  -5   9  10      205.81      249.69     15.95 o 
  -4   9  10        2.58        4.11      2.02 o 
  -3   9  10       21.10       16.83      7.03 o 
  -2   9  10       57.53       49.28      5.42 o 
  -1   9  10       32.34       39.26      6.73 o 
   0   9  10       99.84      110.79      5.58 o 
   1   9  10        8.09        5.66      2.17 o 
   2   9  10       51.41       52.31      5.59 o 
   3   9  10      288.21      300.82     11.98 o 
   4   9  10      250.38      263.80     16.91 o 
  -6  10  10       93.70       87.78      8.13 o 
  -5  10  10       55.78       64.74      6.46 o 
  -4  10  10      377.36      377.78     17.12 o 
  -3  10  10      647.77      691.10     30.56 o 
  -2  10  10      415.18      414.52     15.33 o 
  -1  10  10        3.00        5.41      3.36 o 
   0  10  10      237.38      246.14     11.73 o 
   1  10  10      121.56      123.91      7.93 o 
   2  10  10        1.66        1.70      1.73 o 
   3  10  10       15.57       11.68      7.87 o 
   4  10  10      170.52      173.96     13.18 o 
  -5  11  10       12.09       20.86      6.86 o 
  -4  11  10       28.78       26.60     11.57 o 
  -3  11  10       69.89       91.13      8.27 o 
  -2  11  10      204.91      213.27     10.82 o 
  -1  11  10        6.75        8.03      4.15 o 
   0  11  10      264.15      267.08     11.72 o 
   1  11  10       72.92       67.34      4.99 o 
   2  11  10       15.58        7.93      6.68 o 
   3  11  10      249.02      255.20     15.12 o 
  -4  12  10       20.73       24.44      6.99 o 
  -3  12  10      186.17      215.20     13.53 o 
  -2  12  10       53.63       60.76      5.74 o 
  -1  12  10       28.54       31.96      5.43 o 
   0  12  10       75.43       70.76      5.52 o 
   1  12  10       34.86       33.43      6.28 o 
  -9   0  11      142.77      143.17     14.31 o 
  -7   0  11       72.38       75.07      8.19 o 
  -5   0  11       30.39       28.77      3.91 o 
  -3   0  11      890.82      955.63     37.15 o 
  -1   0  11      337.01      354.55     12.63 o 
   1   0  11     1252.91     1311.01     51.15 o 
   3   0  11        7.65       10.16      5.31 o 
   5   0  11        5.41        3.03      8.81 o 
  -9   1  11        8.21        5.71      3.05 o 
  -8   1  11      298.40      309.39     13.54 o 
  -7   1  11       36.26       33.98      5.20 o 
  -6   1  11      360.56      388.70     13.37 o 
  -5   1  11      124.56      117.72      4.87 o 
  -4   1  11      389.06      379.15     12.07 o 
  -3   1  11      648.56      672.59     19.54 o 
  -2   1  11     2650.45     2712.61     45.48 o 
  -1   1  11       23.66       27.32      5.15 o 
   0   1  11      211.04      205.40      8.48 o 
   1   1  11        3.72        2.78      1.57 o 
   2   1  11      319.40      334.81      9.85 o 
   3   1  11       23.42       21.83      2.82 o 
   4   1  11       14.76       15.64      5.75 o 
   5   1  11        7.30        4.51      3.94 o 
   6   1  11       65.18       64.62     10.64 o 
  -9   2  11       59.34       55.17      6.68 o 
  -8   2  11       61.11       57.98      5.48 o 
  -7   2  11        6.44        6.07      2.56 o 
  -6   2  11       18.54       10.81      4.97 o 
  -5   2  11        0.75        2.28      2.00 o 
  -4   2  11      458.19      388.24     29.16 o 
  -3   2  11        4.97        4.37      1.85 o 
  -2   2  11      132.65      130.86      5.88 o 
  -1   2  11      212.39      208.74      8.66 o 
   0   2  11      373.65      380.22     12.49 o 
   1   2  11      410.47      400.15     13.80 o 
   2   2  11       15.71       15.73      5.73 o 
   3   2  11       99.39       98.16      5.75 o 
   4   2  11       23.65       23.66      3.92 o 
   5   2  11      159.28      147.24     13.23 o 
   6   2  11        0.04        2.22      5.36 o 
  -8   3  11       16.95       11.80      4.75 o 
  -7   3  11        1.05        0.79      2.25 o 
  -6   3  11      472.80      455.02     14.78 o 
  -5   3  11      121.57      115.54      5.12 o 
  -4   3  11      288.16      304.12      8.86 o 
  -3   3  11      230.19      213.99      9.52 o 
  -2   3  11       34.47       37.46      4.04 o 
  -1   3  11     1191.07     1186.26     33.14 o 
   0   3  11     1363.14     1389.32     41.29 o 
   1   3  11       12.51       12.96      4.31 o 
   2   3  11      345.06      348.76     13.64 o 
   3   3  11       45.44       48.14      4.72 o 
   4   3  11       95.90       91.32      6.65 o 
   5   3  11        9.10       10.02      6.62 o 
   6   3  11        3.78        4.73      4.51 o 
  -8   4  11       15.35        9.63      5.99 o 
  -7   4  11        5.89        3.81      2.47 o 
  -6   4  11        1.76        2.87      2.01 o 
  -5   4  11       21.88       23.11      5.36 o 
  -4   4  11      286.45      270.73     11.43 o 
  -3   4  11       32.45       26.69      2.72 o 
  -2   4  11       62.46       68.04      4.58 o 
  -1   4  11      101.81       90.78      4.82 o 
   0   4  11       14.42       13.42      5.27 o 
   1   4  11       51.08       55.28      4.42 o 
   2   4  11      223.16      228.82     10.37 o 
   3   4  11      217.48      215.73      8.65 o 
   4   4  11       67.40       64.93      5.08 o 
   5   4  11       88.63       92.06      9.91 o 
   6   4  11        2.60        4.24      4.74 o 
  -8   5  11      222.48      256.35     19.09 o 
  -7   5  11        0.96        3.63      2.89 o 
  -6   5  11        1.44        1.45      1.60 o 
  -5   5  11      264.37      234.86      9.03 o 
  -4   5  11      127.14      160.99      6.03 o 
  -3   5  11       44.73       44.33      6.82 o 
  -2   5  11       33.87       41.07      4.44 o 
  -1   5  11        0.91        0.64      1.78 o 
   0   5  11        6.91        6.23      1.87 o 
   1   5  11        0.34        1.84      1.54 o 
   2   5  11      438.23      469.74     12.93 o 
   3   5  11       78.02       77.90      5.02 o 
   4   5  11       73.80       70.68      6.45 o 
   5   5  11        4.15        4.65      4.31 o 
  -8   6  11       18.52       10.93      9.71 o 
  -7   6  11       78.15       92.74      7.22 o 
  -6   6  11       49.23       51.70      5.69 o 
  -5   6  11       86.18       79.56      4.82 o 
  -4   6  11       63.97       55.67      7.63 o 
  -3   6  11      189.71      179.52      6.70 o 
  -2   6  11        6.61       10.99      4.15 o 
  -1   6  11       34.76       29.86      4.09 o 
   0   6  11      251.30      250.99     10.18 o 
   1   6  11       79.01       85.00      4.87 o 
   2   6  11       25.86       23.02      5.01 o 
   3   6  11      290.00      320.42     12.53 o 
   4   6  11       36.96       30.38      5.69 o 
   5   6  11      219.15      229.89     17.35 o 
  -7   7  11      132.30      131.38      9.80 o 
  -6   7  11      294.93      357.77     15.43 o 
  -5   7  11        0.56        1.77      2.15 o 
  -4   7  11      389.59      410.91     12.88 o 
  -3   7  11       21.78       21.87      7.76 o 
  -2   7  11       66.17       73.38      6.59 o 
  -1   7  11        5.94        3.91      2.41 o 
   0   7  11      180.88      189.65      6.92 o 
   1   7  11      166.98      179.75      7.51 o 
   2   7  11      114.57      113.29      6.40 o 
   3   7  11       14.77       10.97      5.38 o 
   4   7  11       14.10       12.74      7.60 o 
   5   7  11       12.71       12.44      9.20 o 
  -7   8  11      110.06      120.72      9.70 o 
  -6   8  11       65.28       75.45      6.12 o 
  -5   8  11       22.92       17.49      6.89 o 
  -4   8  11      110.69      105.57      7.51 o 
  -3   8  11       40.58       27.15     10.37 o 
  -2   8  11      139.17      127.11      6.39 o 
  -1   8  11      496.04      493.28     16.46 o 
   0   8  11      105.97      115.50      5.34 o 
   1   8  11        1.00        2.13      2.03 o 
   2   8  11       23.66       18.74      8.01 o 
   3   8  11       58.36       59.11      4.89 o 
   4   8  11       48.36       48.54      6.96 o 
  -6   9  11        0.13        1.06      2.37 o 
  -5   9  11      201.29      214.42     12.23 o 
  -4   9  11       70.07       89.79      6.61 o 
  -3   9  11       64.90       65.84      6.73 o 
  -2   9  11        1.43        1.60      2.10 o 
  -1   9  11       14.37       14.43      5.50 o 
   0   9  11       13.27       12.58      5.31 o 
   1   9  11       10.61        5.70      3.41 o 
   2   9  11      143.50      139.60      7.11 o 
   3   9  11        0.60        1.88      2.11 o 
  -5  10  11        0.69        2.20      2.87 o 
  -4  10  11       17.31       15.42      9.68 o 
  -3  10  11       56.45       55.61      4.77 o 
  -2  10  11       52.61       42.16      7.75 o 
  -1  10  11       11.65        6.46      4.23 o 
   0  10  11       93.58       81.83      6.36 o 
   1  10  11       26.08       15.78      7.70 o 
   2  10  11       70.76       74.12      6.03 o 
  -4  11  11       12.19        9.82      7.56 o 
  -3  11  11       58.07       56.80      6.44 o 
  -2  11  11       41.23       44.62      6.86 o 
  -1  11  11      210.93      210.23     11.97 o 
   0  11  11        8.18        3.70      3.07 o 
   1  11  11      102.83       93.79      9.11 o 
  -8   0  12      210.70      225.23     19.69 o 
  -6   0  12      102.51      112.32     10.74 o 
  -4   0  12       21.43       25.47      4.96 o 
  -2   0  12       62.35       60.54      5.57 o 
   0   0  12      580.77      580.96     18.74 o 
   2   0  12        5.16        7.48      4.24 o 
   4   0  12       28.90       16.16     11.29 o 
  -8   1  12       13.64       13.65      7.32 o 
  -7   1  12      109.49      129.00      8.00 o 
  -6   1  12       10.73        5.58      4.15 o 
  -5   1  12      166.26      159.02      6.31 o 
  -4   1  12       15.98       10.29      3.74 o 
  -3   1  12      293.23      283.06     10.90 o 
  -2   1  12       52.94       51.11      4.47 o 
  -1   1  12        4.81        4.46      1.92 o 
   0   1  12        0.51        1.94      1.64 o 
   1   1  12       44.53       49.97      4.20 o 
   2   1  12        3.06        4.52      2.83 o 
   3   1  12        6.34        4.93      2.50 o 
   4   1  12        8.71        7.92      4.59 o 
   5   1  12       16.66       19.62      6.73 o 
  -8   2  12       17.75       10.96      7.48 o 
  -7   2  12       17.44       22.94      8.97 o 
  -6   2  12      269.24      298.49     13.05 o 
  -5   2  12        1.47        1.02      1.93 o 
  -4   2  12      222.10      204.91      7.38 o 
  -3   2  12       98.36       91.55      5.10 o 
  -2   2  12      874.70      858.67     21.90 o 
  -1   2  12      268.22      265.71      8.11 o 
   0   2  12       20.30       17.82      5.18 o 
   1   2  12      127.85      136.45      6.08 o 
   2   2  12       19.69       16.32      5.52 o 
   3   2  12       14.16       10.91      5.02 o 
   4   2  12       32.41       31.87      5.68 o 
   5   2  12       79.42       67.91      9.44 o 
  -8   3  12      110.18      118.54      9.23 o 
  -7   3  12       39.64       36.42      5.02 o 
  -6   3  12      201.28      213.60     11.12 o 
  -5   3  12      192.02      215.02      8.25 o 
  -4   3  12      162.96      165.71      6.60 o 
  -3   3  12       35.95       31.63      6.05 o 
  -2   3  12      409.81      377.66     13.62 o 
  -1   3  12      596.47      589.57     19.91 o 
   0   3  12      910.94      923.06     21.84 o 
   1   3  12      498.00      509.57     13.72 o 
   2   3  12        0.94        1.63      1.84 o 
   3   3  12      154.03      159.88      7.96 o 
   4   3  12       60.21       53.78      7.23 o 
   5   3  12       13.88       12.68      6.01 o 
  -8   4  12        0.47        0.97      2.92 o 
  -7   4  12       76.68       81.93      7.11 o 
  -6   4  12      151.22      161.58     10.39 o 
  -5   4  12        1.46        0.81      1.72 o 
  -4   4  12       22.45       22.70      4.32 o 
  -3   4  12        2.35        1.58      1.84 o 
  -2   4  12       19.35       19.98      5.64 o 
  -1   4  12       42.72       41.17      4.72 o 
   0   4  12      234.08      227.26      8.47 o 
   1   4  12      271.72      267.94      8.94 o 
   2   4  12      415.50      447.47     14.26 o 
   3   4  12      137.82      135.73      7.98 o 
   4   4  12       12.41       14.22      6.27 o 
   5   4  12        0.00        2.22      3.87 o 
  -7   5  12       78.05       81.46      6.73 o 
  -6   5  12       68.50       85.58      5.61 o 
  -5   5  12        0.09        1.51      2.22 o 
  -4   5  12       67.01       65.62      7.36 o 
  -3   5  12       31.03       27.39      9.70 o 
  -2   5  12       14.17       12.29      4.25 o 
  -1   5  12      787.71      759.49     30.80 o 
   0   5  12       21.63       19.25      5.47 o 
   1   5  12      169.51      158.71      6.78 o 
   2   5  12       14.30       14.40      4.63 o 
   3   5  12       19.69       16.41      5.87 o 
   4   5  12       16.24       13.15      6.00 o 
  -7   6  12        5.64        5.82      4.91 o 
  -6   6  12        3.51        1.75      1.89 o 
  -5   6  12        1.50        2.21      2.31 o 
  -4   6  12      376.42      336.48     12.90 o 
  -3   6  12      149.28      134.40      6.33 o 
  -2   6  12      177.53      173.73      7.91 o 
  -1   6  12        3.40        5.16      2.38 o 
   0   6  12      349.94      349.21     10.98 o 
   1   6  12       21.67       20.40      5.57 o 
   2   6  12      241.32      243.71     12.78 o 
   3   6  12      258.00      232.58     10.71 o 
   4   6  12       52.70       55.57      5.98 o 
  -6   7  12       36.81       54.13      6.11 o 
  -5   7  12       19.89       16.03      8.47 o 
  -4   7  12       69.90       69.76      5.13 o 
  -3   7  12      104.81      114.04      6.70 o 
  -2   7  12       18.90       19.84      8.42 o 
  -1   7  12        0.81        1.09      1.99 o 
   0   7  12       18.14       20.01      5.93 o 
   1   7  12      142.88      132.01      7.62 o 
   2   7  12       39.16       39.42      6.30 o 
   3   7  12      286.48      286.02     14.02 o 
   4   7  12      731.04      743.36     83.24 o 
  -6   8  12       51.29       50.38      5.72 o 
  -5   8  12      174.44      180.08     11.35 o 
  -4   8  12       90.56      101.08      7.05 o 
  -3   8  12      317.13      344.69     13.90 o 
  -2   8  12      227.91      214.65     12.43 o 
  -1   8  12       74.87       65.87      5.31 o 
   0   8  12      203.01      213.75     12.18 o 
   1   8  12      333.30      327.02     12.91 o 
   2   8  12      143.51      145.91      7.60 o 
   3   8  12       46.81       50.63      4.63 o 
  -5   9  12        5.32        4.61      2.79 o 
  -4   9  12        0.98        1.85      2.70 o 
  -3   9  12      140.93      178.42      9.15 o 
  -2   9  12        0.00        1.56      2.38 o 
  -1   9  12       16.70       14.97      8.54 o 
   0   9  12       72.46       63.57      5.67 o 
   1   9  12      108.47      115.94      8.04 o 
   2   9  12       32.97       34.07      5.84 o 
  -4  10  12       37.98       31.02      7.46 o 
  -3  10  12       11.16        7.90      5.13 o 
  -2  10  12      293.39      283.97     15.15 o 
  -1  10  12      424.12      461.07     22.74 o 
   0  10  12      442.57      442.06     21.78 o 
   1  10  12       39.06       41.18      6.45 o 
  -7   0  13      333.72      365.61     28.57 o 
  -5   0  13        3.28        5.05      4.65 o 
  -3   0  13       89.29       91.21      5.86 o 
  -1   0  13       43.98       47.84      8.09 o 
   1   0  13       85.37       92.09      8.21 o 
   3   0  13      277.41      265.99     15.55 o 
  -7   1  13        1.74        2.28      2.60 o 
  -6   1  13      387.79      422.97     18.03 o 
  -5   1  13      113.04      118.02      7.66 o 
  -4   1  13      392.61      442.54     13.59 o 
  -3   1  13      103.74      103.86      5.04 o 
  -2   1  13      108.89      107.95      5.06 o 
  -1   1  13      225.29      235.18      7.82 o 
   0   1  13      974.20     1014.14     26.27 o 
   1   1  13       11.50        9.47      3.42 o 
   2   1  13      272.22      283.83     13.38 o 
   3   1  13       47.14       44.97      4.41 o 
   4   1  13      127.17      140.66     13.71 o 
  -7   2  13      103.63      107.84      8.35 o 
  -6   2  13        1.29        2.45      1.92 o 
  -5   2  13        6.78        5.09      2.62 o 
  -4   2  13        0.01        1.61      1.71 o 
  -3   2  13      129.88      125.25      6.02 o 
  -2   2  13      171.58      145.60      6.42 o 
  -1   2  13       27.24       28.49      4.64 o 
   0   2  13      425.87      436.08     12.48 o 
   1   2  13        2.62        3.89      2.55 o 
   2   2  13      226.86      221.53     11.24 o 
   3   2  13      175.42      174.77      8.92 o 
   4   2  13        3.17        3.19      4.85 o 
  -7   3  13       41.20       53.75      7.81 o 
  -6   3  13       21.27       14.87      7.93 o 
  -5   3  13       12.11       11.99      5.18 o 
  -4   3  13      351.23      355.11     13.80 o 
  -3   3  13       68.42       70.55      5.58 o 
  -2   3  13      219.16      227.77      9.30 o 
  -1   3  13      116.70      114.44      5.03 o 
   0   3  13       60.42       60.39      5.53 o 
   1   3  13      738.47      768.56     19.97 o 
   2   3  13      261.27      266.46     12.99 o 
   3   3  13       72.46       69.44      7.86 o 
   4   3  13      239.20      259.91     18.93 o 
  -7   4  13       62.68       73.12      6.88 o 
  -6   4  13       19.33       18.96     11.03 o 
  -5   4  13        0.06        2.02      1.88 o 
  -4   4  13       21.39       17.50      6.82 o 
  -3   4  13        3.58        2.55      1.77 o 
  -2   4  13      137.25      133.83      8.13 o 
  -1   4  13       39.35       30.39      5.24 o 
   0   4  13       42.81       40.13      4.97 o 
   1   4  13        0.20        1.57      2.03 o 
   2   4  13      151.66      146.77      7.74 o 
   3   4  13       80.71       78.20      6.09 o 
   4   4  13       93.40       86.50     14.48 o 
  -6   5  13      140.61      163.40     10.05 o 
  -5   5  13        0.05        0.63      2.16 o 
  -4   5  13        3.46        1.94      1.81 o 
  -3   5  13      163.05      142.44      9.03 o 
  -2   5  13      259.15      283.65     13.39 o 
  -1   5  13        0.05        2.44      1.96 o 
   0   5  13       45.70       52.92      5.03 o 
   1   5  13       24.80       21.21      5.20 o 
   2   5  13       19.35       12.17      5.77 o 
   3   5  13       24.74       13.76      7.92 o 
  -6   6  13        1.82        1.45      1.97 o 
  -5   6  13      347.57      404.54     15.92 o 
  -4   6  13       97.97      113.98      7.33 o 
  -3   6  13       38.65       37.36      7.21 o 
  -2   6  13       17.15       11.27      7.29 o 
  -1   6  13      240.26      243.94     13.02 o 
   0   6  13        3.26        2.54      2.11 o 
   1   6  13       13.96       12.94      6.70 o 
   2   6  13       45.30       38.51      6.62 o 
   3   6  13       16.32        9.16      4.86 o 
  -5   7  13      108.37      104.85      7.26 o 
  -4   7  13      159.70      185.65      9.09 o 
  -3   7  13       11.43        9.49      5.04 o 
  -2   7  13      328.60      385.19     15.74 o 
  -1   7  13       17.90       12.03      5.59 o 
   0   7  13       75.41       81.11      5.96 o 
   1   7  13       32.62       20.36      7.91 o 
   2   7  13      199.23      210.46     12.45 o 
  -4   8  13      256.97      288.49     16.30 o 
  -3   8  13       98.34      106.93      8.76 o 
  -2   8  13       33.55       33.12      6.37 o 
  -1   8  13       34.34       28.94      5.23 o 
   0   8  13       42.07       30.62      9.50 o 
   1   8  13      140.09      141.51     10.65 o 
  -3   9  13       92.94       99.34      8.25 o 
  -2   9  13       16.80       15.83      9.96 o 
  -1   9  13       65.17       71.86      6.35 o 
   0   9  13        3.35        3.13      2.15 o 
  -6   0  14      208.34      210.92     18.77 o 
  -4   0  14      152.66      182.78     16.15 o 
  -2   0  14        1.72        5.08      2.98 o 
   0   0  14        4.54        5.34      3.89 o 
   2   0  14      348.15      375.20     19.41 o 
  -6   1  14       86.42      111.62      8.66 o 
  -5   1  14      132.67      168.46      9.65 o 
  -4   1  14       39.30       28.22     11.59 o 
  -3   1  14      143.49      143.51      8.49 o 
  -2   1  14        3.84        6.44      3.17 o 
  -1   1  14      380.01      397.00     17.33 o 
   0   1  14        0.02        1.60      2.22 o 
   1   1  14        1.86        2.02      2.05 o 
   2   1  14       11.54        9.54      3.85 o 
   3   1  14        6.98        6.70      3.56 o 
  -6   2  14        2.32        1.78      2.67 o 
  -5   2  14       11.22       12.74      7.15 o 
  -4   2  14       81.88      100.11      6.48 o 
  -3   2  14        4.15        2.12      1.99 o 
  -2   2  14      195.20      191.18      9.50 o 
  -1   2  14        0.29        0.77      1.64 o 
   0   2  14      408.26      408.43     17.94 o 
   1   2  14        0.01        1.34      2.30 o 
   2   2  14        0.97        3.20      3.17 o 
   3   2  14      168.92      156.97      9.85 o 
  -6   3  14      110.80      123.09      9.64 o 
  -5   3  14       89.10       78.46      8.47 o 
  -4   3  14      126.05      133.90      7.54 o 
  -3   3  14      194.59      214.55     12.06 o 
  -2   3  14       61.22       66.13      5.59 o 
  -1   3  14       21.39       17.19      7.63 o 
   0   3  14       66.32       59.91      5.10 o 
   1   3  14      389.48      382.55     13.79 o 
   2   3  14      539.04      541.52     23.98 o 
   3   3  14       29.58       14.51      7.83 o 
  -6   4  14        0.31        1.77      2.43 o 
  -5   4  14       26.81       23.24      5.67 o 
  -4   4  14      143.28      147.20      7.39 o 
  -3   4  14       31.06       28.17      7.50 o 
  -2   4  14       27.40       30.66      5.79 o 
  -1   4  14       28.71       32.68      7.37 o 
   0   4  14        0.57        1.46      1.64 o 
   1   4  14       41.35       40.98      7.36 o 
   2   4  14       25.50       19.96      5.98 o 
  -5   5  14       96.92      103.47      8.02 o 
  -4   5  14      228.35      266.28     14.01 o 
  -3   5  14        0.85        1.89      1.78 o 
  -2   5  14       60.17       56.31      4.69 o 
  -1   5  14       26.23       17.50      9.59 o 
   0   5  14        1.87        2.35      2.02 o 
   1   5  14      254.51      244.45     12.40 o 
   2   5  14        3.73        3.46      2.81 o 
  -5   6  14       18.19       13.60     18.78 o 
  -4   6  14       59.95       50.34      6.01 o 
  -3   6  14        3.57        4.06      2.30 o 
  -2   6  14       59.82       42.21      6.50 o 
  -1   6  14       13.61        8.97      4.97 o 
   0   6  14       91.46       88.02      6.54 o 
   1   6  14       50.33       53.95      5.38 o 
  -4   7  14       85.50      110.65     11.81 o 
  -3   7  14       35.88       29.74      7.79 o 
  -2   7  14       63.64       60.31      7.95 o 
  -1   7  14       19.17       14.29      8.32 o 
   0   7  14        5.54        8.30      4.36 o 
  -5   0  15      328.09      332.86     28.94 o 
  -3   0  15       42.16       34.61     18.91 o 
  -1   0  15      194.19      194.43     13.25 o 
   1   0  15        0.01        0.57      3.21 o 
  -5   1  15        4.61        8.58      3.14 o 
  -4   1  15      198.45      227.95     14.76 o 
  -3   1  15       77.57       78.87      7.92 o 
  -2   1  15      321.18      358.07     13.55 o 
  -1   1  15        0.78        1.97      1.61 o 
   0   1  15       40.73       38.40      4.11 o 
   1   1  15       13.49       11.07      4.96 o 
  -5   2  15      113.17      118.69      9.49 o 
  -4   2  15       68.33       75.34      5.75 o 
  -3   2  15       16.18       11.14      6.50 o 
  -2   2  15        3.36        4.59      3.29 o 
  -1   2  15      198.51      202.22      8.81 o 
   0   2  15       25.02       15.71      8.70 o 
   1   2  15       18.98       15.33      9.63 o 
  -4   3  15        2.78        3.10      3.71 o 
  -3   3  15       24.00       21.67      5.06 o 
  -2   3  15      112.81      109.93      7.44 o 
  -1   3  15       42.39       40.12      7.77 o 
   0   3  15       69.70       67.26      5.42 o 
   1   3  15       78.07       87.34      6.91 o 
  -4   4  15       40.80       37.84      5.02 o 
  -3   4  15       23.68       32.40      5.37 o 
  -2   4  15       54.41       44.25      5.76 o 
  -1   4  15       12.04        7.86      4.04 o 
   0   4  15       29.79       22.58     12.01 o 
  -3   5  15       34.74       39.74      6.91 o 
  -2   5  15        1.17        1.74      2.08 o 
  -1   5  15       30.37       17.77      9.41 o 
                                                 
